# Supplementary material for: Deficiency of Thyroid Hormone Reduces Voltage-Gated Na+ Currents as Well as Expression of Na+/K+-ATPase in the Mouse Hippocampus
Source: Int J Mol Sci. 2022 Apr 8;23(8):4133. doi: 10.3390/ijms23084133 (PMC9031557; doi:10.3390/ijms23084133)
Supplement: Supplementary file 1 [file ijms-23-04133-s001.zip]

Archive with 4 entries (4 files):
- Sundaram et al 2022 - annotated blots_raw data_figure 3.pdf
- Sundaram et al 2022 - data for figure 1.xlsx
- Sundaram et al 2022 - data for figure 2.xlsx
- Sundaram et al 2022 - data for figure 3.xlsx
