# Supplementary material for: Deficiency of Thyroid Hormone Reduces Voltage-Gated Na+ Currents as Well as Expression of Na+/K+-ATPase in the Mouse Hippocampus
Source: Int J Mol Sci. 2022 Apr 8;23(8):4133. doi: 10.3390/ijms23084133 (PMC9031557; doi:10.3390/ijms23084133)
Supplement: Supplementary file 1 [file ijms-23-04133-s001.zip › Sundaram et al 2022 - data for figure 1.xlsx]

## Sheet: Fig1
	Fig.1b: Peak Na+ and K+ Current Densities
			mean	SD	SEM	n
	Na+	0 nM T3	34.7706	20.1088	5.02719	16
		50 nM T3	48.2376	16.8034	4.20084	16
	K+	0 nM T3	48.9395	16.8651	4.21626	16
		50 nM T3	51.0838	16.0821	4.02052	16
	Fig.1c: Na+ I-V Relationship
			0 nM T3				50 nM T3
	test potential [mV]		mean [pA]	SD	SEM	n	mean	SD	SEM	n
		-80	-2.2785	0.73842	0.184605	16	-3.34289	1.23171	0.307927	16
		-75	-3.3836	1.36184	0.340459	16	-4.32116	1.77155	0.442888	16
		-70	-3.44675	1.65998	0.414995	16	-3.96224	1.56279	0.390698	16
		-65	-3.25934	1.03487	0.258718	16	-4.24243	1.46916	0.36729	16
		-60	-3.3058	0.707816	0.176954	16	-4.52896	1.62418	0.406046	16
		-55	-3.78943	1.46701	0.366753	16	-4.67436	1.8173	0.454325	16
		-50	-3.1918	1.15428	0.28857	16	-7.38663	8.93092	2.23273	16
		-45	-6.41891	7.64715	1.91179	16	-17.2134	17.4457	4.36142	16
		-40	-15.2115	15.7235	3.93088	16	-31.2621	24.2103	6.05257	16
		-35	-24.0991	21.3032	5.32581	16	-41.365	25.2219	6.30548	16
		-30	-28.2975	23.2448	5.8112	16	-46.7351	22.7608	5.6902	16
		-25	-32.6903	22.4313	5.60782	16	-49.0913	19.5926	4.89816	16
		-20	-34.7706	20.1088	5.02719	16	-48.2376	16.8034	4.20084	16
		-15	-36.4411	18.0695	4.51737	16	-46.0171	15.62	3.905	16
		-10	-35.6225	16.6535	4.16338	16	-44.1159	14.021	3.50525	16
		-5	-33.6549	15.5719	3.89298	16	-41.0936	13.2477	3.31193	16
		0	-32.1843	14.6346	3.65864	16	-38.3206	12.3666	3.09164	16
		5	-30.7057	13.6339	3.40848	16	-36.2167	12.09	3.02249	16
		10	-28.0752	12.4059	3.10147	16	-32.9662	10.8284	2.70711	16
		15	-26.414	11.3693	2.84232	16	-30.4588	10.5755	2.64388	16
		20	-24.2127	10.7921	2.69804	16	-27.4819	10.1908	2.54769	16
		25	-22.6407	9.71587	2.42897	16	-25.4385	9.58733	2.39683	16
		30	-20.7249	9.09547	2.27387	16	-22.4664	9.67467	2.41867	16
		35	-19.2205	8.74279	2.1857	16	-21.1925	8.86515	2.21629	16
		40	-16.9211	8.09214	2.02303	16	-18.7061	8.21637	2.05409	16
		45	-16.2226	7.82929	1.95732	16	-17.344	8.27402	2.06851	16
	Fig.1d: K+ I-V Relationship
			0 nM T3				50 nM T3
	test potential [mV]		mean [pA]	SD	SEM	n	mean	SD	SEM	n
		-80	0.00699071	0.957802	0.239451	16	-0.440885	0.980521	0.24513	16
		-75	-1.13514	0.7822	0.19555	16	-1.01224	0.692156	0.173039	16
		-70	-0.785412	0.501978	0.125494	16	-1.01993	0.896241	0.22406	16
		-65	-1.03499	0.57586	0.143965	16	-1.31439	0.622033	0.155508	16
		-60	-0.861338	1.00557	0.251392	16	-1.58862	0.775768	0.193942	16
		-55	-1.47718	1.04306	0.260765	16	-1.65216	1.10363	0.275908	16
		-50	-1.08026	1.0436	0.260901	16	-1.52132	1.23332	0.30833	16
		-45	-1.03399	0.942375	0.235594	16	-1.12803	1.6062	0.401551	16
		-40	-0.313958	1.35168	0.33792	16	-0.660809	1.51958	0.379895	16
		-35	0.143556	2.32253	0.580633	16	0.205575	2.35521	0.588801	16
		-30	1.94614	2.24627	0.561568	16	2.06194	3.06846	0.767114	16
		-25	3.53861	2.60999	0.652497	16	3.91811	3.30505	0.826262	16
		-20	6.13776	3.27175	0.817939	16	6.63672	4.92425	1.23106	16
		-15	8.87331	4.49673	1.12418	16	10.177	6.55016	1.63754	16
		-10	13.4257	5.78395	1.44599	16	14.7267	8.29764	2.07441	16
		-5	18.5218	7.6859	1.92148	16	20.1984	9.94041	2.4851	16
		0	24.1507	9.79059	2.44765	16	26.0708	12.0921	3.02302	16
		5	30.3449	11.7844	2.9461	16	32.1364	13.54	3.385	16
		10	37.0182	13.3159	3.32898	16	38.6531	14.6714	3.66785	16
		15	42.7113	15.0021	3.75054	16	45.0136	14.3728	3.59321	16
		20	48.9395	16.8651	4.21626	16	51.0838	16.0821	4.02052	16
		25	53.9862	17.6478	4.41196	16	56.7663	16.3814	4.09536	16
		30	59.9043	19.142	4.78549	16	62.1058	17.4304	4.35761	16
		35	64.2406	19.5419	4.88547	16	66.9123	17.6061	4.40153	16
		40	68.7674	19.8916	4.9729	16	71.5724	18.3472	4.5868	16
		45	72.2329	21.0254	5.25634	16	74.9411	19.1249	4.78122	16

## Sheet: raw data 0nM T3
integral	259.892	291.433	154.454	267.503	250.12	292.814	147.291	243.332	312.828	299.149	233.422	264.926	332.024	246.223	265.919	315.655
capacitance	12.9946	14.5717	7.7227	13.3751	12.506	14.6407	7.36453	12.1666	15.6414	14.9575	11.6711	13.2463	16.6012	12.3111	13.2959	15.7827
Sodium current densities
U [mV]
-80	-2.94352	-2.57898	-2.61178	-1.92073	-2.23653	-2.70274	-3.16653	-3.23385	-2.78747	-2.60672	-2.07221	-1.72048	-2.04684	-0.237184	-1.55461	-2.03577
-75	-4.13479	-2.42045	-4.3288	-3.51772	-2.97218	-3.39123	-6.52859	-6.35879	-2.87218	-2.58533	-3.00786	-2.20741	-2.69679	-2.9583	-1.97504	-2.18213
-70	-3.13899	-2.29212	-5.10184	-2.41119	-3.9741	-2.96707	-4.53118	-3.46111	-2.68358	-2.08792	-8.8325	-3.19787	-2.70462	-2.34991	-2.52859	-2.88543
-65	-5.06363	-2.39026	-3.52856	-2.83959	-2.49881	-2.71982	-6.11309	-3.01029	-2.99206	-2.81732	-2.244	-2.66489	-3.08291	-4.16777	-3.2273	-2.78912
-60	-2.81809	-2.40261	-4.31455	-3.23735	-2.86423	-3.26487	-4.96434	-2.87672	-2.54932	-4.04079	-2.39009	-3.6614	-3.37144	-3.74783	-3.24836	-3.14077
-55	-2.92967	-2.18438	-5.02803	-2.22951	-2.68512	-3.7867	-6.27331	-3.547	-3.00325	-4.05082	-3.3086	-3.09822	-4.02983	-7.62806	-4.16443	-2.68395
-50	-2.83117	-1.8337	-3.11808	-5.69564	-2.25252	-3.06816	-4.20258	-5.20153	-2.284	-3.46649	-1.78475	-3.45304	-4.3021	-2.31985	-2.94451	-2.31075
-45	-10.1688	-2.0032	-3.0883	-6.19059	-3.15609	-4.00527	-5.7261	-11.915	-2.16253	-4.24136	-2.6043	-3.98224	-33.1133	-4.64702	-3.46572	-2.23282
-40	-11.6818	-1.19959	-2.97046	-7.30011	-4.05326	-2.64946	-2.61252	-26.2107	-43.1547	-12.5743	-1.75733	-3.47418	-35.7191	-15.8954	-48.8684	-23.2628
-35	-8.89676	-1.37802	-3.087	-35.3469	-7.7411	-56.1039	-3.77757	-28.0707	-46.2123	-9.95623	-2.06193	-3.64177	-47.8471	-34.7994	-61.0856	-35.5794
-30	-13.3548	-2.38888	-3.62308	-55.6742	-9.03568	-68.0739	-15.5068	-31.3242	-45.9326	-10.1922	-3.54165	-2.5743	-48.0031	-38.081	-60.9442	-44.51
-25	-17.0809	-5.74883	-2.6571	-58.6416	-12.2517	-77.5072	-22.736	-33.3671	-44.94	-17.0182	-6.93037	-23.6821	-50.503	-43.0765	-58.4013	-48.5024
-20	-16.6738	-7.4542	-13.3502	-56.3605	-12.642	-79.3077	-26.5177	-34.6333	-41.1728	-29.9275	-11.1913	-31.5416	-49.538	-41.668	-55.5712	-48.7805
-15	-20.0283	-8.94545	-36.921	-55.2629	-13.4919	-77.3993	-24.5963	-33.9725	-40.599	-30.8334	-13.3415	-36.8767	-49.1609	-40.7193	-52.8748	-48.0341
-10	-21.4912	-9.98308	-38.4788	-53.8947	-12.4644	-72.6584	-28.4295	-29.6327	-39.0854	-29.8747	-14.1953	-36.5279	-47.3863	-41.0775	-50.162	-44.6177
-5	-20.7316	-10.2542	-40.557	-49.4783	-11.0691	-67.3977	-21.6823	-30.552	-38.2111	-28.6178	-14.299	-34.8935	-44.3709	-36.8147	-48.5525	-40.9967
0	-19.368	-9.41005	-42.7506	-47.4881	-10.1679	-62.0223	-24.69	-28.3394	-34.9889	-27.8884	-13.0056	-31.1559	-43.0933	-36.1819	-44.0744	-40.3238
5	-20.5193	-9.42858	-42.041	-44.2059	-9.92326	-58.4111	-20.319	-27.8089	-32.016	-27.4171	-13.5677	-30.9249	-40.6579	-34.4266	-42.9921	-36.6324
10	-19.1187	-8.19262	-38.0126	-39.1241	-9.8209	-52.6266	-18.5782	-26.043	-31.6739	-23.986	-11.9183	-26.2413	-38.8887	-32.1132	-39.1624	-33.7027
15	-17.3572	-8.70457	-39.2466	-34.8714	-8.54631	-47.4219	-19.2558	-26.0545	-28.4389	-22.0485	-12.1758	-24.9043	-37.5708	-28.7642	-37.6785	-29.5849
20	-13.7226	-6.44539	-38.1382	-31.2198	-8.82458	-42.4474	-15.4864	-25.1335	-26.4874	-20.3624	-11.7367	-22.6856	-34.4638	-25.879	-35.2717	-29.0989
25	-14.209	-6.48862	-34.5358	-28.2285	-8.03776	-38.0815	-14.5549	-24.4189	-24.8044	-19.2753	-10.9081	-20.9553	-32.7235	-25.1659	-33.1101	-26.7533
30	-13.491	-5.87167	-32.5689	-24.2846	-6.696	-34.2443	-12.4652	-23.6187	-23.449	-18.0773	-9.52609	-19.9475	-30.9749	-22.5333	-30.9975	-22.8528
35	-12.0527	-6.2251	-34.0503	-20.7818	-7.00545	-29.7267	-10.7298	-24.1583	-20.9604	-14.3948	-8.70655	-17.6691	-29.3503	-20.5432	-28.9916	-22.1812
40	-9.69632	-5.52923	-30.0167	-17.3022	-5.61971	-24.6648	-8.0847	-21.6617	-19.6194	-13.2489	-7.19812	-15.8489	-27.4932	-18.3314	-27.1512	-19.2711
45	-9.66015	-4.58973	-30.3288	-15.6783	-5.75005	-21.751	-8.13766	-20.6615	-18.7531	-13.2228	-7.33864	-14.7256	-26.3198	-18.1511	-26.8112	-17.6826
Potassium current densities
U [mV]
-80	1.04197	-0.671166	-0.33667	-0.0328968	-0.562131	-0.0655706	-0.642947	0.769318	-0.450727	-0.579978	-0.295816	-0.041521	-1.01649	3.00541	0.208711	-0.217643
-75	-0.686438	-0.772047	-1.05015	-0.45906	-1.11627	-1.05972	-2.74424	-3.26549	-0.793567	-0.771855	-0.884878	-0.667733	-1.31737	-1.40523	-0.623875	-0.544266
-70	-0.497129	-0.47661	-1.27546	-0.343921	-1.07748	-0.927893	-1.29472	-1.24665	-0.747216	-0.559586	-0.587348	-0.824003	-1.36707	0.651443	-1.03716	-0.955791
-65	-1.64722	-0.50612	-1.06569	-0.372706	-0.992326	-0.895449	-1.74281	0.269385	-0.749613	-0.893867	-0.762567	-0.83797	-1.90197	-1.36503	-1.71406	-1.38189
-60	-0.136595	-0.701018	-1.39718	-0.258689	-0.810013	-1.49276	-1.21189	0.315412	-1.14919	-2.22029	-0.645183	-1.24676	-2.06913	1.95961	-1.46097	-1.25675
-55	-0.063103	-0.532541	-1.15957	-0.394762	-0.993925	-1.58599	-1.77201	-1.12768	-1.17636	-1.80077	-1.10487	-1.45626	-2.71908	-4.53695	-2.06868	-1.14239
-50	-0.548688	-0.537345	-1.24827	0.273268	-0.305854	-1.41899	-0.73596	-3.45186	-0.473902	-1.55307	-0.286177	-1.59252	-3.19344	-0.0146209	-1.52001	-0.676689
-45	-1.75842	-0.0267643	-0.66557	0.312146	-0.287463	-1.34386	-0.646342	-0.865894	-0.089506	-2.14274	-0.173291	-2.07567	-2.99737	-1.83533	-1.49858	-0.449225
-40	-2.00621	0.639255	-1.17122	1.78316	1.02831	-1.0884	0.687756	0.370481	1.46806	-1.04998	0.341656	-1.6465	-3.01996	-1.33578	-0.290691	0.266747
-35	1.47907	1.50052	-0.800885	4.425	1.93987	0.483925	1.79373	-4.05433	2.51256	-1.13455	0.657393	-2.09568	-2.7745	-3.32342	0.433967	1.25422
-30	5.69697	2.08247	-0.238906	6.63021	3.43756	2.60199	2.97847	0.368221	4.01099	-0.465319	1.22332	-0.735677	-1.07974	0.640884	1.90321	2.08361
-25	4.84277	3.68455	-0.490113	9.34195	4.84568	5.47856	6.06692	2.51652	6.20469	1.294	2.35325	0.582427	-0.1018	2.20492	3.72069	4.07281
-20	8.25726	5.93344	3.51561	13.1434	7.66833	10.3485	8.99175	2.1333	7.88292	3.17701	3.86724	3.32055	0.905958	4.84846	7.02471	7.1857
-15	9.84715	7.739	3.35763	17.2817	12.3233	16.2789	11.0917	1.77288	11.0572	6.35167	5.86406	5.02744	3.95182	7.75558	9.24193	13.031
-10	13.4952	12.1661	6.72433	23.1268	18.1297	24.4893	18.7711	6.88832	14.4233	11.4358	9.51581	7.76103	6.33086	9.67783	13.107	18.7683
-5	17.1463	17.6147	7.98231	30.0479	23.1553	32.0893	28.1328	6.24475	19.3389	15.9439	15.7125	12.6952	10.5483	15.2179	17.7942	26.6845
0	23.5086	24.9769	10.2878	36.6957	30.1876	41.9474	36.6745	8.71956	23.8158	20.5519	21.2883	15.9358	15.2892	17.3424	23.8438	35.3462
5	27.4021	31.5143	12.9061	45.0743	35.5794	51.7322	46.9025	10.6287	28.5964	29.5959	27.1555	20.0845	20.3033	26.0269	28.881	43.1358
10	33.3119	39.9237	13.9193	52.9018	42.1151	59.4637	56.2894	13.7318	34.3959	39.1259	33.451	27.8149	27.3173	32.2257	35.8301	50.4732
15	38.0892	45.8208	17.3398	58.9066	46.4098	70.4464	64.0476	16.2901	39.0598	45.5906	38.6801	32.8745	33.0075	35.6889	43.4498	57.6792
20	45.3807	54.1716	18.8995	67.3357	49.1009	79.487	72.0474	17.8223	46.4616	56.3678	43.1082	38.6553	38.9198	42.8852	48.8887	63.5004
25	47.9818	61.7768	23.4186	74.1861	53.4169	84.5407	77.1081	20.4375	50.6876	60.5276	47.4645	44.8835	44.1841	45.5726	56.7234	70.8699
30	52.7291	68.0043	26.1405	81.0204	58.3129	91.359	88.4904	24.1117	56.022	68.8709	51.8479	51.0637	50.1376	50.9125	62.8155	76.6309
35	56.8574	72.9938	29.5298	86.4525	58.967	97.5442	90.1022	27.6447	61.736	75.968	55.5734	56.0439	56.1092	53.7794	67.532	81.0164
40	62.4932	77.5643	32.8933	90.8143	61.2527	102.653	94.3367	31.9721	65.2267	81.1698	59.0475	62.5178	62.0431	55.6651	75.3381	85.2904
45	64.8183	83.5375	37.5963	96.7324	64.2617	106.826	99.5162	31.6845	68.6399	85.937	62.3112	63.7521	66.0792	55.8941	79.4108	88.7286

## Sheet: raw data 50nM T3
integral	164.511	271.546	276.188	195.296	141.857	238.589	281.32	165.501	246.5	222.617	329.536	270.491	274.281	499.832	200.322	249.532
capacitance	8.22557	13.5773	13.8094	9.76481	7.09287	11.9294	14.066	8.27507	12.325	11.1308	16.4768	13.5246	13.714	24.9916	10.0161	12.4766
Sodium current densities
U [mV]
-80	-4.5699	-2.19632	-2.47296	-3.32725	-3.37663	-4.76133	-3.6382	-5.95403	-3.05233	-5.20176	-1.94516	-2.15312	-2.23129	-2.04869	-3.74396	-2.81327
-75	-6.08712	-2.57489	-7.88594	-4.50393	-5.55628	-6.30373	-5.06184	-6.31414	-2.78458	-5.17301	-2.6947	-2.99159	-2.71547	-2.20774	-3.79888	-2.48465
-70	-4.08847	-3.24439	-4.53677	-3.94683	-5.06565	-3.01565	-4.88944	-7.26036	-2.73185	-4.5064	-1.93909	-1.55791	-6.74492	-2.61488	-4.10338	-3.1499
-65	-5.08536	-2.78185	-6.36343	-4.07484	-4.49606	-5.99986	-5.86164	-6.15946	-2.26694	-5.92318	-2.56421	-2.58197	-2.95172	-3.19607	-3.98358	-3.58872
-60	-6.38376	-4.37864	-4.90065	-4.3667	-7.02959	-7.41024	-4.9872	-5.84889	-2.77566	-3.39148	-1.97702	-4.36095	-2.53755	-2.969	-5.60347	-3.54263
-55	-6.2865	-3.35192	-4.40461	-3.36822	-6.4163	-8.02217	-8.39257	-6.29602	-2.85193	-3.93771	-2.96478	-4.63231	-3.65319	-3.36113	-3.56425	-3.28615
-50	-9.5264	-4.6158	-34.1127	-3.96321	-5.88337	-24.5548	-3.47646	-6.59209	-2.36349	-4.09583	-2.34572	-2.99159	-2.52078	-4.1764	-3.48688	-3.48052
-45	-6.82628	-4.14516	-46.8033	-6.66885	-4.68781	-22.7127	-33.6591	-29.2928	-2.96065	-2.91532	-2.12572	-44.1715	-14.1242	-47.796	-2.87037	-3.65484
-40	-6.588	-45.8538	-80.2118	-14.3638	-5.29123	-42.7786	-35.2267	-62.5348	-10.5947	-4.31144	-41.7496	-57.0377	-13.9514	-54.4703	-8.98551	-16.2444
-35	-61.1666	-51.6849	-78.2566	-22.9201	-8.31962	-61.2979	-43.6797	-65.5632	-9.83124	-5.90162	-60.4411	-58.9756	-11.9637	-67.9598	-13.7453	-40.1332
-30	-65.4156	-52.9001	-74.5996	-29.5367	-6.8012	-64.7599	-57.9855	-63.8798	-15.0726	-28.9511	-62.4424	-56.248	-26.626	-79.3516	-17.6515	-45.5393
-25	-68.574	-51.57	-72.63	-31.7262	-24.8531	-65.4766	-59.7291	-59.5693	-22.0024	-38.6808	-61.8324	-51.371	-30.6664	-82.5817	-18.1433	-46.0542
-20	-63.9263	-49.9511	-67.3636	-36.099	-30.0443	-62.1404	-55.4617	-55.3977	-24.5834	-42.3184	-60.7036	-49.8042	-31.8316	-79.3966	-19.4486	-43.3311
-15	-59.7722	-49.205	-64.4562	-36.0652	-32.3071	-62.6056	-48.8998	-53.2781	-23.798	-38.5999	-57.2988	-46.3726	-30.0532	-74.9421	-20.0552	-38.5642
-10	-56.8326	-47.0006	-58.7318	-35.0032	-38.8728	-58.3326	-43.9694	-49.4775	-23.9416	-39.2082	-56.182	-43.3012	-28.3119	-70.5797	-18.5576	-37.5523
-5	-53.5842	-44.911	-56.5395	-32.5168	-34.7307	-55.2561	-37.6759	-42.4178	-23.4856	-37.1158	-51.6135	-42.0672	-28.2864	-66.7784	-17.1149	-33.4046
0	-53.3143	-44.3196	-51.666	-31.4804	-34.6728	-50.0694	-33.5934	-41.103	-23.058	-33.1035	-47.7065	-36.7073	-25.7393	-61.3246	-15.6897	-29.5814
5	-47.7791	-42.725	-47.4152	-30.7349	-35.5216	-48.5018	-33.2948	-40.645	-19.8475	-31.8394	-45.118	-36.2903	-23.57	-58.0145	-12.2652	-25.9045
10	-45.5349	-39.5271	-40.8527	-26.9253	-29.5677	-45.0796	-28.0623	-35.3266	-18.8901	-29.3221	-42.3095	-33.8702	-23.1537	-52.4636	-12.6172	-23.9569
15	-43.9398	-38.3552	-39.1129	-26.0773	-31.3329	-41.1691	-24.1042	-30.384	-17.6755	-25.4482	-39.8303	-29.1677	-20.6147	-48.6123	-10.9149	-20.6026
20	-41.602	-36.2665	-31.7013	-22.5688	-28.3158	-37.3194	-22.1847	-26.0227	-14.9095	-25.6315	-36.5013	-27.4123	-19.3524	-45.0731	-7.96466	-16.8836
25	-37.2291	-35.2162	-28.5675	-22.409	-22.2124	-35.295	-19.8084	-26.8239	-13.4832	-25.1239	-35.6774	-24.1154	-16.672	-40.9667	-7.27327	-16.1422
30	-35.6304	-32.8269	-24.1032	-19.2907	-22.3295	-31.745	-15.4628	-23.798	-11.6738	-20.0218	-33.6321	-18.9906	-15.9093	-37.5816	-3.88374	-12.5836
35	-34.6943	-30.2233	-20.6816	-18.8657	-20.6306	-29.3266	-13.0065	-23.3581	-11.4491	-19.8305	-29.7949	-22.1626	-14.1133	-34.2645	-3.43946	-13.2388
40	-31.8689	-28.8254	-16.3132	-16.7602	-20.7152	-24.4668	-11.2114	-21.5599	-7.95132	-17.6258	-27.5979	-15.9088	-13.6729	-29.9671	-4.63253	-10.2211
45	-28.6521	-28.2354	-13.1288	-14.1887	-16.7238	-22.8028	-9.23858	-19.0874	-6.81623	-17.5324	-26.287	-23.5106	-13.1384	-27.4042	-2.24388	-8.51394
Potassium current densities
U [mV]
-80	-1.27043	-0.708905	-0.346685	0.145932	0.566061	-0.188609	0.651393	-2.25134	-0.327789	-2.33136	-0.40815	1.51058	-0.623085	-0.791265	-0.646458	-0.0340638
-75	-2.09408	-0.958218	-1.12605	-0.524332	-1.46556	-0.536488	-0.810464	-2.1601	-0.425152	-2.43647	-0.0356562	-0.699838	-0.881215	-0.957821	-0.748793	-0.335629
-70	-1.8017	-1.23184	-0.914234	-1.17258	-1.41974	-0.82464	-0.844233	-3.70994	-0.763489	-0.49547	-0.446841	0.720541	-0.934445	-0.971826	-0.902295	-0.606135
-65	-2.32385	-1.26167	-1.20027	-1.30776	-1.33585	-2.20149	-0.698492	-1.99213	-0.399189	-2.38257	-0.730573	-0.865092	-1.20315	-1.486	-0.605274	-1.03694
-60	-3.07031	-2.04017	-0.389228	-1.74095	-2.51379	-1.40933	-2.4856	-2.14137	-0.496146	-1.2124	-0.550775	-1.94905	-1.20643	-1.7926	-1.48511	-0.93475
-55	-3.94319	-2.27328	-1.24372	-1.04969	-0.711278	-0.589927	-2.67489	-3.59453	-0.646653	-0.781612	-0.852714	-2.67254	-1.27971	-2.28877	-0.602778	-1.2293
-50	-4.55349	-2.51007	-0.441729	-1.9688	-3.17713	-0.724049	-1.53828	-2.07491	-0.264909	-1.48776	-0.586431	-0.436613	-0.757618	-2.63438	-0.136031	-1.04896
-45	-3.23808	-2.91848	-1.1351	-1.1439	-0.612587	-0.0398174	-1.99239	-3.72202	0.396755	-0.415063	-0.323182	2.4278	-2.82339	-1.74659	0.517915	-1.2804
-40	-1.82966	-1.75587	0.184657	-0.0916557	-2.14864	0.555349	-0.0755367	-4.15102	1.1858	-2.10182	-0.0204834	-0.702056	1.08903	-1.61904	1.56123	-0.653223
-35	1.48804	-1.88219	0.961303	0.680505	-4.04984	0.71357	1.14283	-5.08213	2.27302	1.05652	1.11141	-0.184479	2.4165	-0.612205	4.23817	-0.981839
-30	4.24956	-0.967425	3.53473	2.13983	-3.64169	3.39706	3.31295	-4.72262	3.70264	1.4945	1.61136	5.23307	3.92846	2.34429	6.93257	0.441827
-25	5.33763	-0.246367	5.08712	4.15984	-1.77361	5.24438	7.40259	-2.39031	5.12333	1.72494	3.63997	6.20574	4.5829	4.94966	10.4981	3.14389
-20	9.69052	1.40529	8.20457	6.54186	-4.53202	8.76717	11.7313	-1.79213	8.54239	5.39492	4.63379	8.63651	6.37231	9.41766	15.3478	7.82565
-15	10.5233	2.77449	12.4815	10.7913	-0.47583	13.8313	20.33	-3.25616	12.0994	6.23987	7.08421	10.1256	10.4229	15.3126	20.16	14.3879
-10	15.2737	5.01941	17.2066	14.6173	-1.36475	18.3999	29.0594	-0.457398	18.0811	11.0737	11.5283	15.704	14.347	21.1551	25.2044	20.7789
-5	17.5471	7.74161	24.3096	20.9118	1.66294	24.4972	38.0083	4.56431	25.011	16.1214	15.1971	16.7521	20.6467	28.7541	32.6262	28.823
0	19.1178	10.396	30.2294	27.4245	6.0441	32.7687	46.4755	3.79513	32.2702	22.3968	20.4022	25.0829	26.3927	37.2785	39.0021	38.0563
5	24.1795	14.455	37.8909	34.6202	10.2723	39.3554	54.781	5.85614	40.2544	28.6483	27.5433	29.8538	31.5717	46.267	44.5382	44.0946
10	28.116	17.1374	45.1903	40.5968	18.6434	48.2063	66.7815	12.2289	44.9785	36.216	33.6928	33.4051	38.1168	55.065	50.3938	49.681
15	33.8159	23.0845	50.8594	45.5984	27.2062	55.1398	73.3043	20.6645	50.0231	42.2578	39.0208	40.9673	45.2726	64.9108	54.7155	53.376
20	38.3931	27.1034	57.7669	51.7901	28.2241	63.8441	82.367	25.5363	56.3201	49.2662	48.5061	44.0876	51.1013	74.8621	60.0158	58.1569
25	47.3268	32.5721	64.7667	55.9606	40.1502	68.9387	87.667	26.0209	60.8393	54.4289	54.7968	48.1165	56.2508	84.5163	65.6092	60.2999
30	46.5251	36.8395	71.2704	61.3776	44.2973	75.3346	95.6943	32.4305	64.028	59.6684	62.1981	54.821	61.3788	92.8892	70.8071	64.1331
35	56.2904	43.0134	75.3808	64.204	46.6038	78.0003	101.065	38.4613	68.8446	65.6698	66.7863	54.8702	68.8733	100.92	74.9492	66.6638
40	62.4674	47.9893	82.3797	70.0004	51.9874	83.4249	103.801	37.0154	72.5063	70.5418	74.608	63.0235	70.9624	108.737	78.5559	67.1588
45	66.5602	52.7315	88.3729	72.9072	52.1919	88.9626	106.212	43.3875	73.1781	74.091	79.2091	58.342	74.8999	116.123	81.1966	70.6924
