# Supplementary material for: Deficiency of Thyroid Hormone Reduces Voltage-Gated Na+ Currents as Well as Expression of Na+/K+-ATPase in the Mouse Hippocampus
Source: Int J Mol Sci. 2022 Apr 8;23(8):4133. doi: 10.3390/ijms23084133 (PMC9031557; doi:10.3390/ijms23084133)
Supplement: Supplementary file 1 [file ijms-23-04133-s001.zip › Sundaram et al 2022 - data for figure 2.xlsx]

## Sheet: Fig2b,e,f
	Fig.2b: Membrane Capacitances
			mean	SD	SEM	n
	P1–P2	Pax8−/−	5.65018	2.24791	0.648916	12
		Pax8+/+ & Pax8+/−	5.63449	1.84947	0.477532	15
	P3–P4	Pax8−/−	6.02654	2.67733	0.669332	16
		Pax8+/+ & Pax8+/−	8.43538	4.36593	1.21089	13
	P5–P6	Pax8−/−	6.06964	2.2697	0.606602	14
		Pax8+/+ & Pax8+/−	9.94818	4.31	1.24419	12
	Fig.2e: Peak Na+ Current Densities
			mean	SD	SEM	n
	P1–P2	Pax8−/−	9.95708	3.90087	1.12608	12
		Pax8+/+ & Pax8+/−	16.6694	9.33008	2.40902	15
	P3–P4	Pax8−/−	11.7409	5.89305	1.47326	16
		Pax8+/+ & Pax8+/−	31.2104	28.2749	7.84204	13
	P5–P6	Pax8−/−	10.2365	6.97748	1.86481	14
		Pax8+/+ & Pax8+/−	33.2368	30.8715	8.91182	12
	Fig.2f: Peak K+ Current Densities
			mean	SD	SEM	n
	P1–P2	Pax8−/−	22.6627	11.7182	3.38274	12
		Pax8+/+ & Pax8+/−	22.6065	8.89012	2.29542	15
	P3–P4	Pax8−/−	30.354	19.6441	4.91102	16
		Pax8+/+ & Pax8+/−	33.5391	8.8592	2.4571	13
	P5–P6	Pax8−/−	26.8486	8.04505	2.15013	14
		Pax8+/+ & Pax8+/−	43.4986	27.1611	7.84074	12

## Sheet: Fig2c+d
	Fig.2c: Na+ I-V Relationship
			Pax8−/−				Pax8+/+ & Pax8+/−
	test potential [mV]		mean [pA]	SD	SEM	n	mean	SD	SEM	n
		-80	-6.98141	3.85563	0.963907	16	-6.23113	4.05835	1.12558	13
		-75	-6.73218	3.35568	0.83892	16	-5.88602	4.21189	1.16817	13
		-70	-7.40932	3.10866	0.777164	16	-6.32099	3.61025	1.0013	13
		-65	-7.09822	4.6185	1.15462	16	-5.78246	4.10505	1.13854	13
		-60	-7.32895	4.28479	1.0712	16	-6.73928	4.63752	1.28622	13
		-55	-8.55324	5.66026	1.41507	16	-6.41951	3.51938	0.9761	13
		-50	-6.05233	1.8998	0.47495	16	-7.65962	6.41779	1.77998	13
		-45	-6.95442	5.06939	1.26735	16	-17.3796	18.6426	5.17052	13
		-40	-6.59356	3.84345	0.960864	16	-19.1684	22.3034	6.18586	13
		-35	-9.56639	6.30267	1.57567	16	-21.714	22.4267	6.22005	13
		-30	-10.7245	8.35777	2.08944	16	-25.9766	25.8827	7.17857	13
		-25	-11.8993	7.74601	1.9365	16	-31.2572	28.592	7.93	13
		-20	-11.7409	5.89305	1.47326	16	-31.2104	28.2749	7.84204	13
		-15	-13.6289	10.1184	2.5296	16	-29.9681	28.5001	7.90451	13
		-10	-10.7963	7.64916	1.91229	16	-28.9664	26.656	7.39304	13
		-5	-14.6241	9.4132	2.3533	16	-29.0946	24.9596	6.92255	13
		0	-11.9432	7.17517	1.79379	16	-26.2121	23.6638	6.56315	13
		5	-11.643	7.15825	1.78956	16	-24.2835	20.9962	5.82331	13
		10	-10.2596	5.65967	1.41492	16	-23.9723	19.5317	5.41713	13
		15	-10.5915	6.1985	1.54963	16	-21.708	17.1517	4.75703	13
		20	-9.26993	8.67752	2.16938	16	-16.1028	16.908	4.68944	13
		25	-7.96709	4.76078	1.19019	16	-17.3521	13.87	3.84685	13
		30	-7.07143	7.5764	1.8941	16	-14.37	13.0999	3.63325	13
		35	-5.88275	4.24104	1.06026	16	-15.0797	12.5755	3.48781	13
		40	-9.26165	9.05331	2.26333	16	-13.8899	10.5975	2.93922	13
		45	-6.66241	12.1329	3.03323	16	-12.3067	9.01027	2.499	13
	Fig.2d: K+ I-V Relationship
			Pax8−/−				Pax8+/+ & Pax8+/−
	test potential [mV]		mean [pA]	SD	SEM	n	mean	SD	SEM	n
		-80	0.752394	2.7256	0.681399	16	-0.103131	1.71548	0.47579	13
		-75	-0.188958	2.8144	0.703599	16	0.228778	3.09557	0.858555	13
		-70	0.201361	2.63698	0.659246	16	0.0354762	1.65385	0.458695	13
		-65	-0.688867	2.81287	0.703217	16	-0.747039	2.30114	0.638221	13
		-60	-0.728149	3.26398	0.815996	16	-0.780065	2.21257	0.613656	13
		-55	-1.26298	2.12389	0.530972	16	-0.812373	3.15575	0.875248	13
		-50	0.606585	1.75587	0.438967	16	-0.157208	2.09404	0.580782	13
		-45	0.158716	3.15976	0.789941	16	-0.685603	1.21425	0.336772	13
		-40	0.246779	2.09123	0.522807	16	0.0193287	3.35147	0.929531	13
		-35	-0.376739	3.38318	0.845796	16	0.907965	3.47817	0.964672	13
		-30	-0.240499	6.18153	1.54538	16	1.18797	2.16069	0.599269	13
		-25	1.68738	2.36551	0.591379	16	0.423275	7.22666	2.00431	13
		-20	4.32304	4.87497	1.21874	16	2.67571	5.25382	1.45715	13
		-15	4.40375	7.72765	1.93191	16	4.96102	4.66407	1.29358	13
		-10	11.5417	8.25128	2.06282	16	6.85394	6.77202	1.87822	13
		-5	12.0046	7.73818	1.93455	16	9.77627	7.58262	2.10304	13
		0	17.0493	9.09021	2.27255	16	13.0991	7.88156	2.18595	13
		5	20.2909	10.1506	2.53766	16	17.0086	8.65582	2.40069	13
		10	24.9552	12.9744	3.24359	16	21.7085	11.3699	3.15345	13
		15	28.8935	15.5783	3.89456	16	26.8124	9.10149	2.5243	13
		20	32.6102	16.5369	4.13423	16	33.5391	8.8592	2.4571	13
		25	35.854	18.923	4.73076	16	36.2366	11.8356	3.28261	13
		30	37.3952	17.7177	4.42942	16	40.817	11.8971	3.29967	13
		35	39.9737	20.9692	5.2423	16	43.9557	14.8813	4.12732	13
		40	41.7348	20.9097	5.22743	16	48.1187	14.0448	3.89534	13
		45	45.2887	22.4108	5.6027	16	52.1446	15.0973	4.18723	13

## Sheet: raw data P1-P2 ko
integral	87.0165	103.697	128.104	67.8945	158.209	81.7153	101.363	231.168	101.831	127.512	88.3986	79.1327
capacitance (pF)	4.35083	5.18487	6.40521	3.39472	7.91044	4.08576	5.06813	11.5584	5.09153	6.37562	4.41993	3.95663
Sodium current densities
U [mV]
-80	-5.24498	-3.98756	-3.32854	-7.41592	-4.41821	-10.2833	-3.70847	-1.42623	-3.31531	-3.08519	-6.15055	-5.18243
-75	-5.74603	-5.47265	-5.34331	-10.4353	-3.94984	-7.02072	-4.51054	-2.7002	-3.38994	-4.39094	-4.67315	-6.58767
-70	-4.88413	-3.64811	-4.68369	-3.52017	-3.551	-5.54853	-4.7187	-2.15081	-4.70782	-4.42545	-5.27836	-5.81808
-65	-5.29555	-5.44468	-5.73908	-4.85754	-3.06746	-6.57037	-4.11296	-2.82954	-5.07215	-4.0247	-5.65054	-5.6222
-60	-5.34841	-4.47648	-4.341	-7.89166	-2.52325	-16.3543	-3.77161	-4.45995	-9.56294	-3.79492	-5.94127	-6.88338
-55	-5.34726	-3.66451	-3.1732	-6.39375	-3.09654	-6.23996	-4.30237	-2.18499	-3.71696	-2.83815	-5.07474	-11.1837
-50	-4.72439	-4.96058	-3.27936	-5.97987	-3.08453	-8.01808	-5.08077	-1.98297	-3.92711	-3.84119	-5.15732	-2.76498
-45	-4.2084	-5.42058	-5.36048	-8.22306	-2.93726	-6.07108	-4.19089	-3.1622	-3.95264	-3.18243	-5.62	-5.69044
-40	-5.64261	-2.7937	-4.9327	-8.18182	-3.32282	-5.11532	-3.12936	-4.42232	-5.29114	-2.86247	-5.61887	-4.52405
-35	-6.91593	-4.26722	-6.95137	-7.48515	-5.26835	-4.83753	-4.60919	-5.69066	-3.27014	-4.09372	-6.42092	-10.1538
-30	-6.36201	-2.75513	-6.94357	-8.28786	-8.29347	-6.04905	-5.84535	-7.33232	-6.5442	-3.33536	-7.79085	-7.41918
-25	-10.6911	-3.21898	-4.4698	-8.90352	-12.4253	-6.86163	-7.37057	-14.0681	-11.1784	-5.17518	-12.4074	-8.29114
-20	-10.5784	-5.35211	-7.63832	-9.58841	-17.98	-5.54853	-7.42779	-15.4848	-9.16424	-7.92158	-9.09969	-13.701
-15	-9.48555	-5.06859	-6.94123	-11.1997	-18.7202	-8.92856	-9.44924	-19.9353	-8.28042	-10.5801	-13.4923	-20.6805
-10	-11.2346	-4.05217	-7.54854	-9.83291	-21.447	-8.90164	-7.13971	-18.0734	-13.4321	-7.29262	-11.8135	-35.8562
-5	-11.2496	-5.76774	-9.73505	-9.90213	-21.1177	-6.58751	-7.68725	-19.68	-10.5302	-7.70435	-15.0862	-37.6216
0	-11.2289	-6.16408	-7.84674	-9.5943	-22.373	-9.41807	-7.43272	-19.5239	-6.59036	-7.95922	-11.8271	-45.3441
5	-8.38117	-2.60855	-7.7437	-12.8199	-21.3433	-8.59937	-7.89542	-16.7462	-8.94329	-6.93501	-13.1405	-46.6381
10	-7.33424	-3.14955	-8.5009	-10.4471	-20.648	-7.97525	-5.63423	-18.663	-7.79334	-5.99	-9.01032	-43.0201
15	-7.72497	-4.24311	-6.48457	-10.3425	-16.4308	-7.73295	-5.77432	-17.7118	-7.1069	-3.37457	-10.0522	-38.7425
20	-6.13791	-2.11963	-5.39015	-7.52197	-14.8607	-5.52161	-6.03378	-14.2476	-8.32166	-7.5624	-9.55558	-37.7404
25	-5.46793	-2.13602	-2.55573	-6.81204	-11.7149	-6.39415	-7.36563	-15.3529	-5.87643	-5.0944	-6.9345	-38.7691
30	-3.07068	-4.00685	-1.50815	-5.89592	-7.96352	-3.25276	-4.90319	-13.6943	-6.26236	-3.34948	-6.06571	-25.4585
35	-3.66252	-3.15244	-2.90935	-5.267	-7.63168	-4.59033	-2.88765	-13.0018	-4.97493	-7.49339	-5.00121	-21.9454
40	-6.09195	-2.84096	-1.66661	-4.6749	-5.06672	-2.92601	-2.70514	-9.56229	-4.73532	-5.3336	-2.45705	-25.3397
45	-4.47271	-5.34825	-5.5892	-5.28615	-5.44913	-2.80486	-2.30657	-9.2716	-3.92907	-4.03019	-5.27836	-19.7163
Potassium current densities
U [mV]
-80	-0.435549	0.86357	-0.12685	4.0261	-0.633656	-1.83197	0.0774447	2.74627	-0.0883821	-0.146652	-0.102377	0.497266
-75	-0.410267	-0.969165	-2.2794	-2.22625	-0.452566	0.889674	-0.164262	-0.00778653	-0.284296	-0.393687	-0.17817	-0.271696
-70	-0.622296	0.152848	0.588193	1.71958	-0.102712	1.06161	-0.0360093	-0.416147	-0.551406	-0.569356	-0.0740962	0.0587621
-65	0.115495	-0.423829	-1.75131	4.57327	-0.273057	-0.272899	-0.298433	-0.576636	-0.598052	-0.97363	-0.432699	0.145957
-60	-0.192492	-0.304733	0.517548	-0.0868996	-0.141585	-2.88379	-0.162782	-2.33812	-0.544532	-0.337222	-1.11597	-1.10384
-55	-0.656197	0.69481	-0.0487884	-0.929384	-0.476585	-0.969219	-0.436058	-0.487091	-0.362367	0.510931	-0.726821	-2.08574
-50	-0.313733	0.538104	0.461343	-0.6407	-0.0376085	-1.17236	-0.618571	-0.118096	-0.47088	0.352907	-1.0102	5.08134
-45	-0.0861905	0.782083	-1.62212	-0.147287	-0.0638397	-0.469924	-0.0878036	-1.58369	-0.0893641	0.670523	-0.25566	1.51454
-40	-0.373492	1.59165	-0.76149	-0.516242	0.208269	0.404453	0.293994	-1.75781	0.0461551	0.991668	-0.236429	2.50213
-35	-0.741238	3.1293	-1.06398	-0.357908	0.454779	-0.309612	0.23924	-0.892423	0.963365	0.944614	0.367087	-2.61712
-30	0.139054	3.54637	-0.676793	0.475002	1.62001	0.102796	1.04674	1.5214	0.697237	1.37594	-0.276022	-1.08994
-25	-0.0850413	6.07151	0.740023	0.357908	3.0425	-0.00734256	2.69034	2.36191	1.39349	2.25664	0.632363	-1.34205
-20	0.444168	9.63524	1.4418	0.868259	4.51681	0.566601	4.39166	4.64813	3.15082	4.71366	3.24553	-4.44633
-15	0.657921	11.6203	0.97733	2.1585	6.58686	1.61231	6.42051	6.65835	4.99015	6.27547	3.57528	-1.48927
-10	2.01341	16.5322	-0.119824	3.78308	9.56299	2.53319	10.6523	9.58436	7.14913	9.02931	7.26821	0.772121
-5	2.55469	22.2812	0.286095	5.86057	13.7473	5.26952	12.4252	12.259	10.732	13.5779	8.17321	-0.994532
0	3.08792	28.6502	1.3087	7.20088	17.6153	6.41679	16.9841	16.733	16.2304	16.2157	12.0296	4.0609
5	6.0454	32.846	-0.0839161	10.0502	22.0493	9.50801	18.0357	20.2526	17.4	20.0522	11.8871	5.87305
10	7.31987	38.079	0.386014	12.9215	24.662	11.1601	22.8358	22.982	20.2591	23.733	12.5692	9.52577
15	8.67479	41.216	1.31456	13.6705	31.2982	13.6296	24.4898	26.7526	25.24	26.1386	15.791	18.2143
20	9.75044	45.2094	2.8953	16.2325	34.4039	16.7306	24.9347	32.3379	26.8382	29.1858	17.3447	16.0894
25	11.3191	46.1279	2.26339	17.5471	38.1382	15.0835	25.2041	33.5288	28.4895	32.8568	18.261	18.9258
30	11.3139	49.1892	3.38045	19.7601	42.9622	17.5867	27.0899	35.9604	30.1977	34.0649	18.5325	29.6268
35	11.5627	51.1237	3.15329	19.8374	45.6728	18.7658	28.6491	39.3655	32.0513	36.0494	18.7288	29.5099
40	13.2492	51.2279	4.79727	20.2373	47.5937	22.6628	31.1737	41.9711	34.4204	36.9509	18.2265	31.7397
45	11.9161	54.7795	2.91716	23.1168	49.6195	22.3391	30.2651	44.6155	33.9294	39.0711	20.4415	38.4121

## Sheet: raw data P1-P2 wt&heterozygous
integral	139.904	95.2044	132.098	57.9863	186.597	100.193	146.547	113.05	77.1223	108.34	71.7565	174.501	110.341	86.8452	89.8623
capacitance (pF)	6.9952	4.76022	6.60492	2.89932	9.32985	5.00965	7.32735	5.65249	3.85612	5.41698	3.58783	8.72507	5.51706	4.34226	4.49311
Sodium current densities
U [mV]
-80	-3.56173	-8.67397	-5.42475	-12.3512	-2.07345	-4.08611	-3.9182	-5.71253	-16.4751	-14.0743	-13.7967	-2.40227	-6.18898	-9.90728	-5.68092
-75	-5.21858	-9.83988	-10.0592	-13.0721	-2.50165	-4.34961	-4.9288	-10.2822	-22.323	-10.576	-36.4775	-3.21258	-5.19933	-10.3736	-5.83337
-70	-2.99777	-5.32328	-5.05078	-7.12582	-3.90414	-4.25778	-5.08847	-9.0385	-12.8964	-19.7952	-21.3012	-3.37877	-3.73387	-11.2004	-6.5656
-65	-4.65748	-11.1129	-18.0805	-19.5943	-2.23583	-4.15299	-3.63296	-6.39011	-9.40325	-14.6539	-18.8694	-3.66301	-3.17107	-8.73623	-4.90083
-60	-7.19708	-9.66131	-16.6376	-9.0849	-2.85589	-4.23283	-3.36616	-5.09333	-6.92147	-13.5832	-24.8061	-6.87674	-4.69906	-7.45003	-4.59481
-55	-3.44808	-6.2329	-6.56329	-13.6377	-2.18546	-4.46039	-3.72509	-4.71474	-6.90073	-12.0676	-15.2251	-3.3421	-4.51055	-12.186	-10.2757
-50	-6.33792	-7.96391	-17.4173	-10.9647	-3.16886	-3.53817	-2.72541	-7.15968	-4.56936	-14.257	-22.7157	-3.0166	-6.17539	-8.78689	-8.50301
-45	-8.93542	-7.95131	-19.7186	-10.0162	-2.16992	-3.59307	-3.02906	-6.92792	-9.63664	-11.307	-17.9705	-2.56159	-4.85313	-15.1212	-6.01699
-40	-10.3314	-10.5919	-6.9418	-8.7055	-2.20368	-2.54209	-4.15839	-6.69086	-7.25341	-6.48886	-21.2664	-2.54439	-4.20151	-7.28652	-8.35056
-35	-18.487	-8.92185	-5.51256	-16.8902	-3.3634	-4.35659	-5.05367	-18.3034	-7.50237	-10	-19.8588	-2.88708	-7.80488	-4.08543	-12.1364
-30	-27.8734	-4.76658	-4.39218	-17.3662	-3.9931	-4.91651	-4.15635	-23.7736	-8.13772	-13.0848	-12.3403	-5.99422	-14.7162	-13.9639	-19.4954
-25	-36.2291	-14.8691	-5.3869	-23.1503	-23.3032	-5.17501	-9.54233	-24.92	-15.3289	-15.5991	-17.4688	-6.54207	-20.0025	-16.6722	-20.389
-20	-36.5015	-5.62999	-8.37558	-21.7362	-32.075	-7.0454	-9.13768	-23.6993	-9.79742	-17.0261	-18.1656	-8.05266	-21.3257	-12.1515	-19.3218
-15	-36.0097	-6.72028	-8.71472	-18.7493	-39.6775	-8.24609	-12.886	-23.9558	-12.65	-14.0447	-13.6155	-10.3151	-21.2368	-15.3733	-22.204
-10	-38.5986	-2.38644	-7.81993	-14.7656	-38.625	-8.83295	-10.9173	-26.6767	-8.97535	-23.1014	-8.8215	-9.21483	-18.847	-7.70796	-22.2719
-5	-33.7489	-12.6906	-9.14622	-17.7111	-37.6046	-8.18521	-12.4376	-20.552	-7.58017	-17.1313	-19.7682	-10.2635	-21.1462	-15.1764	-19.2049
0	-32.5845	-19.1483	-6.99782	-18.125	-35.7219	-9.03856	-12.3906	-23.2517	-7.3727	-9.40377	-16.4933	-10.1902	-17.135	-24.744	-17.923
5	-28.7383	-9.35251	-7.90472	-19.2321	-40.2654	-9.59548	-10.8054	-17.2296	-7.96397	-17.2938	-4.63373	-9.9174	-16.4191	-9.18185	-14.8104
10	-25.6312	-4.69306	-8.6481	-12.2995	-36.9792	-5.60718	-8.49762	-19.6038	-8.63045	-14.8219	-5.84616	-8.48704	-14.1588	-11.7957	-10.7142
15	-22.2781	-10.5583	-7.04324	-14.0343	-37.5579	-6.31282	-9.23731	-15.3065	-4.27632	-7.5208	-15.685	-7.21255	-9.05826	-12.1757	-9.51901
20	-19.647	-1.72471	-5.77903	-13.0858	-35.9497	-5.2868	-8.89885	-16.7271	-5.4822	-15.9092	-15.9707	-6.63491	-5.84188	-9.31082	-5.99028
25	-17.6464	-7.6446	-5.6897	-14.9415	-31.7626	-7.08333	-7.22294	-13.7515	-5.66632	-9.18409	-9.24655	-6.22001	-5.78388	-8.13746	-5.43387
30	-14.3992	-5.29387	-5.48682	-2.33158	-33.5488	-4.67897	-7.45495	-7.76295	-0.912836	-26.2102	-2.29944	-6.01027	-4.82775	-10.8711	-5.7666
35	-10.9489	-3.06708	-3.72601	-14.907	-29.4656	-3.66892	-5.22017	-8.75544	-5.20731	-25.7284	-5.95765	-5.3226	-3.11669	-49.8151	-3.83142
40	-9.2199	-4.21829	-7.99405	-13.8688	-27.1784	-4.27375	-6.69205	-6.73155	-3.90808	-9.70652	-7.7972	-4.10541	-3.43842	-40.9073	-6.69803
45	-10.0976	-9.28948	-4.01216	-15.3726	-25.628	-4.84266	-4.8626	-6.62009	-6.24463	-7.97677	-18.3119	-4.56272	-3.95047	-12.7088	-4.577
Potassium current densities
U [mV]
-80	0.24088	2.70261	-1.00683	-1.36584	0.655691	0.0109788	-0.582066	-0.453782	-7.17302	6.28579	-0.707253	0.409739	-0.389247	0.0788759	-0.376688
-75	-0.303422	0.258391	-0.651787	-3.35252	-0.27814	-0.441648	-0.277385	-3.77533	-9.54328	-0.385824	-6.53948	-0.0114612	-0.170381	3.2414	-0.260399
-70	1.03857	3.33703	0.0575329	3.77675	-1.73127	-0.477079	-0.644844	-3.78241	-4.46952	-1.355	-1.74897	0.0126073	-0.370668	1.1106	-0.0344972
-65	-1.18903	-2.95049	-0.675255	2.37815	0.018757	-0.405717	-0.461627	-1.27643	-2.99395	2.19772	3.04502	-0.705439	0.194397	2.54245	-0.40729
-60	-3.41627	-0.257341	-1.16277	2.44368	-0.124868	-0.140728	-0.0484486	-0.977446	-1.41982	-4.56158	0.985973	0.0550139	0.188506	-1.01272	2.62569
-55	-0.0185842	1.00836	-2.06891	-3.45599	0.929811	-0.6218	-0.313893	-0.796994	-0.49402	-3.39673	-0.0278721	-0.83667	-0.648896	-2.18492	-0.959802
-50	-1.2723	0.937982	0.230889	0.193149	-0.536986	0.31589	0.591278	-3.19151	2.34173	-4.84864	0.658477	0.122635	-0.816558	0.128965	-2.38643
-45	-1.66972	-2.37069	-0.821358	0.236263	-0.105843	-0.681685	-0.377353	-1.65325	-3.6682	-3.35981	1.2194	0.284812	0.230195	-4.94443	-0.663794
-40	0.79912	0.891765	-0.98033	2.185	-0.17444	0.305411	-0.122486	6.1672	-0.873937	-0.0710729	-3.35161	-0.000573075	0.461296	3.82577	-0.851303
-35	0.249814	-1.31086	0.280851	-0.0189701	-1.17526	0.245027	-0.00341187	-0.799648	0.733899	-2.53647	-2.43532	1.05214	1.24523	3.89544	-0.15802
-30	1.54606	1.16801	1.46103	-1.4055	-1.42768	1.68026	0.513487	-2.63424	2.13298	-2.34263	3.35161	1.73065	1.52391	-0.354078	0.601476
-25	3.25295	-4.89998	2.53599	-1.64177	-0.125404	1.36387	0.686469	2.88634	2.30802	-4.71481	4.09022	2.73064	3.96769	-1.94426	0.898597
-20	5.23538	3.00721	2.76764	-3.93369	-2.15947	2.38091	2.09899	0.543124	5.58723	-10.3046	2.20886	4.22346	4.85675	4.69283	2.48158
-15	5.95123	1.17642	5.90166	-1.21925	-0.776272	4.23633	3.51082	3.74791	6.17331	2.37771	0.438984	6.65783	9.52409	1.96672	4.23259
-10	11.4679	10.614	9.90399	1.20373	-1.89526	5.68952	4.63503	6.96773	12.0795	0.256601	8.71349	9.08761	14.5045	9.4582	6.13161
-5	12.9471	0.551445	11.3446	1.38308	1.73422	8.52255	7.01584	10.1469	15.2252	0.911948	-0.745577	12.0119	18.223	5.21215	9.41719
0	18.7153	5.56592	14.3423	5.45646	1.4199	11.1036	8.35739	11.8125	16.6022	20.7754	10.1524	15.7901	21.2255	9.10528	10.3431
5	19.6303	5.57537	15.5006	3.72502	0.766357	15.4118	12.3814	15.6453	21.8769	26.3606	19.4756	20.6107	23.1387	12.8838	10.2768
10	23.4422	11.531	17.3765	8.48649	2.73129	20.477	14.8683	18.46	23.1878	34.4639	25.4646	22.6119	25.3572	24.1844	11.7652
15	28.4302	10.6781	21.7664	7.1034	4.17477	22.3908	17.1054	22.7254	26.0119	48.8778	16.8661	26.3654	26.9337	20.9079	13.1501
20	29.3869	18.1273	24.3228	6.37564	5.82244	24.5486	20.2502	22.3379	26.5565	40.4017	22.9317	30.1236	30.1492	21.0535	16.71
25	33.9369	12.2799	26.3561	5.11155	8.20672	27.8473	21.1635	21.4419	25.9069	54.8738	23.6529	31.3052	32.6487	31.3995	16.572
30	35.0573	16.5297	29.0632	20.2393	6.72519	30.9039	25.153	29.6268	32.3447	62.7232	30.7359	34.288	33.2383	34.6507	17.5858
35	36.9907	20.4066	28.7263	8.17089	12.3191	32.8521	27.0029	29.2977	31.0338	69.9366	36.4427	36.0204	36.2321	29.0718	18.8889
40	39.8216	23.7825	32.7392	8.55719	13.3724	34.7285	28.4612	28.6723	34.0394	76.4015	42.3376	39.8157	37.4108	43.2263	18.8533
45	41.0485	20.2522	37.9808	9.25563	17.0882	35.6891	30.2381	30.0938	29.0059	79.5739	39.0348	36.5608	35.8656	40.7374	19.3947

## Sheet: raw data P3-P4 ko
integral	281.017	109.989	141.375	129.631	72.4442	69.6761	69.2189	86.2676	81.3536	91.0956	115.986	172.094	123.992	86.7871	142.026	155.54
capacitance (pF)	14.0508	5.49946	7.06876	6.48155	3.62221	3.4838	3.46094	4.31338	4.06768	4.55478	5.7993	8.6047	6.19958	4.33936	7.10128	7.777
Sodium current densities
U [mV]
-80	-5.05842	-4.55863	-6.56834	-5.72085	-8.41062	-6.13697	-11.364	-7.86738	-7.75872	-4.86412	-4.1255	-2.85425	-5.38182	-19.0996	-7.85985	-4.07355
-75	-5.09934	-4.60409	-4.62316	-5.68383	-8.99727	-6.48142	-12.3781	-9.70584	-6.07472	-6.18361	-3.93841	-8.29896	-4.92453	-2.94859	-14.9029	-2.87
-70	-4.28444	-5.1696	-5.67143	-4.88618	-7.7784	-9.64894	-10.0233	-6.83802	-15.3749	-9.55699	-4.48071	-7.05429	-5.95847	-8.88035	-10.0552	-2.888
-65	-2.20272	-5.4278	-5.58231	-4.80441	-9.36721	-7.20046	-9.07556	-6.9493	-9.88279	-5.41629	-4.54882	-5.34824	-4.53015	-16.1211	-17.6165	0.502122
-60	-5.88577	-4.8732	-6.43394	-7.68026	-9.72335	-7.99557	-9.30671	-5.55712	-4.44479	-5.59193	-6.4137	-6.15013	-4.30997	-9.04743	-21.5489	-2.30037
-55	-5.37157	-5.30415	-13.3574	-6.04176	-9.30234	-8.05442	-10.4856	-6.58764	-13.1648	-4.74996	-3.49008	-4.26511	-4.70032	-15.3548	-24.1731	-2.44889
-50	-5.35022	-6.45881	-9.1289	-4.53441	-7.74666	-8.64572	-10.0493	-4.96246	-4.61443	-5.83453	-3.66596	-5.19949	-4.33739	-4.2852	-6.42842	-5.59535
-45	-1.77392	-5.89148	-5.03483	-5.95691	-8.93654	-7.05407	-12.1961	-5.57567	-8.85271	-6.43939	-3.84357	-1.60261	-5.98831	-6.48253	-23.0029	-2.63919
-40	-2.55145	-5.06049	-6.61078	-5.69617	-11.3895	-6.68379	-7.45462	-8.22209	-11.1218	-4.05288	-3.89702	-1.51313	-3.50508	-11.5628	-14.2904	-1.88505
-35	-7.23089	-4.62409	-17.7174	-8.77876	-10.7338	-6.83161	-9.63321	-13.2135	-6.38939	-5.96187	-4.64021	-4.30346	-4.08899	-28.7635	-11.2304	-8.92118
-30	-11.6096	-5.09504	-12.452	-7.77129	-8.4962	-6.75124	-8.58437	-19.5392	-9.79428	-3.58854	-3.80218	-3.61198	-9.44984	-17.551	-36.8976	-6.5983
-25	-16.3531	-3.53671	-13.1197	-5.68228	-10.4757	-7.81904	-9.35872	-19.8684	-13.563	-6.27363	-6.40163	-4.28138	-10.1426	-34.5973	-18.1601	-10.7561
-20	-19.812	-6.58428	-16.3239	-5.852	-11.602	-7.39135	-7.7031	-25.0442	-13.9097	-7.85658	-8.30272	-3.80025	-9.98858	-14.9527	-18.8072	-9.92414
-15	-21.6001	-4.30406	-14.4283	-4.77509	-10.731	-6.64791	-7.8129	-32.2485	-15.279	-6.26485	-6.9698	-4.21281	-12.3073	-30.7211	-32.2604	-7.49904
-10	-23.8064	-4.62409	-19.8748	-6.69439	-12.6359	-4.44342	-8.62482	-30.1341	-9.00268	-4.54248	-8.79934	-3.73517	-12.4646	-9.74108	-3.91408	-9.70361
-5	-23.584	-6.69702	-14.4099	-6.57867	-12.0907	-6.78138	-9.5552	-26.2149	-14.6054	-6.11885	-8.22599	-3.87579	-15.7704	-36.9191	-27.5042	-15.054
0	-22.0805	-6.74429	-15.4949	-7.41798	-12.3254	-5.70928	-9.67366	-25.9912	-6.98679	-3.21969	-8.18374	-4.2686	-9.15869	-20.291	-22.6917	-10.8538
5	-17.7836	-5.52963	-9.74994	-6.32256	-9.63501	-5.43946	-7.97471	-23.8908	-10.2958	-4.53041	-8.77002	-6.67426	-10.9887	-13.4421	-30.5424	-14.7184
10	-18.8281	-2.8621	-12.6345	-6.57096	-8.56246	-5.26149	-8.18563	-22.5589	-10.8317	-5.06172	-7.44572	-4.37668	-7.6231	-14.4388	-17.6299	-11.282
15	-17.6306	-6.88067	-12.2214	-7.60929	-8.8758	-5.62604	-8.95132	-19.771	-9.06168	-6.09909	-8.02597	-5.66783	-5.51812	-9.58437	-28.0914	-9.84892
20	-15.7571	-3.84765	-17.2477	-5.44777	-5.81827	-7.82048	-5.18934	-16.6076	-2.42645	-4.15607	-4.30052	-3.90136	-4.19787	-3.99253	-35.9013	-11.707
25	-14.6806	-3.23122	-9.83057	-8.38071	-5.44143	-5.47534	-9.25181	-16.1439	-7.05808	-6.93118	-3.47369	-3.14247	-4.59467	-1.65232	-16.9272	-11.2582
30	-12.6167	-3.92766	-5.01078	-3.95584	-6.38147	-3.66553	-3.62618	-10.6993	-6.71882	-4.27902	-3.46162	-3.11458	-3.74622	0.094484	-32.8779	-9.15585
35	-11.5598	-2.40569	-6.12979	-4.08853	-7.16828	-3.11728	-5.2269	-10.0304	-5.64695	-4.59298	-2.9926	-2.59045	-2.06869	-18.1686	-5.39058	-2.94651
40	-10.2752	-3.09667	-5.03058	-4.36933	-8.23393	-5.56289	-7.60197	-11.5652	-5.15527	-3.72905	-3.3573	-6.72888	-2.69051	-38.4158	-21.0835	-11.2903
45	-7.4266	-2.60935	-7.15543	-3.05328	-5.62226	-3.85642	-4.42943	6.49374	-3.52289	-3.52926	-3.76511	-2.24412	-3.54379	-49.9694	-11.5465	-0.818439
Potassium current densities
U [mV]
-80	-0.514204	-0.179108	-0.649336	-0.349453	-1.60537	0.172226	0.223927	-0.310661	-0.0737522	0.00329327	0.659131	0.649645	-2.13724	7.83872	6.93818	1.37232
-75	-0.265109	-0.426405	-0.0162687	0.0131142	-1.3645	0.0416212	-0.619773	-0.201118	0.838316	0.146549	-0.175021	-4.75961	-0.996439	7.69296	-5.27123	2.33959
-70	0.171698	-0.592785	-1.30928	-0.611736	-0.40652	-0.24901	-0.728125	-0.58249	-1.6963	-2.51494	-0.44057	-1.47536	-1.48881	2.3621	6.78223	6.00167
-65	-0.0293577	-0.650063	-0.44633	-1.29136	-2.44326	-0.08396	-0.482528	-0.656677	-0.26182	-0.442941	0.597917	0.951805	0.196384	-5.04856	-7.16842	6.2373
-60	0.0151237	-0.29912	1.542	-3.68816	-2.28935	0.363109	0.934716	0.0579592	2.42153	0.569182	-1.12902	-2.88505	-0.027018	-0.0892989	-10.8065	3.65951
-55	-0.0195718	-0.972822	-4.85021	-2.38986	-1.78206	-0.60853	-1.92722	-0.518735	-4.39194	1.6554	0.30176	-1.3574	-0.62343	-2.59543	-3.55499	3.42741
-50	-0.161022	-0.779167	-1.66366	0.361796	-1.5543	-0.607813	-0.00866815	-0.179094	1.96549	-0.0878197	0.890193	1.36088	0.0657303	5.20987	2.17144	2.72149
-45	0.422573	-0.702796	1.73722	0.0647993	-2.46604	-0.334405	-0.777245	0.696669	-1.48856	-0.16082	0.487128	1.54567	0.390349	6.61331	-8.2383	4.7499
-40	1.24103	-1.07556	-1.59151	-1.28981	-3.38122	-0.0193754	-0.0664559	1.76717	-1.74547	0.660295	0.776818	2.51607	1.02346	4.454	-2.26684	2.94587
-35	1.2953	0.020002	-8.30697	-4.06153	-2.53299	0.907055	-0.245598	2.43255	2.61205	-1.15318	0.536271	-0.174323	3.31313	-5.86781	0.842101	4.35611
-30	3.14038	-0.184563	-1.51229	-3.10574	-0.524542	1.44598	0.391512	2.43544	0.960007	0.792025	2.37313	2.00937	3.16272	5.60221	-22.1256	1.29195
-25	3.63768	0.250934	1.97984	-1.59298	-0.276765	1.19553	2.71169	6.58184	1.37671	-0.999499	3.58103	4.26744	3.91277	-2.22441	1.31913	1.27716
-20	5.86976	1.44287	0.466843	-0.671136	1.73789	4.28411	3.73742	9.74294	4.00474	1.3667	4.39061	5.29304	8.0816	17.7872	-3.64371	5.27774
-15	7.29494	1.06556	0.132979	-0.585508	4.99971	4.59986	6.34076	16.374	-1.04236	1.46714	7.74792	8.64818	11.706	9.27903	-18.0499	10.4815
-10	10.365	4.0113	4.04173	0.269997	9.94973	9.61808	9.78924	25.4296	8.72979	2.66259	13.0037	8.08919	17.498	32.0733	15.4455	13.6904
-5	12.3969	5.74511	4.07285	1.1201	16.2594	11.3604	11.65	31.1855	8.84165	5.22693	20.1188	12.4112	22.2483	5.6362	15.3251	8.47499
0	15.7366	8.15261	9.09565	2.98925	19.7076	15.9287	16.8466	39.0413	10.0266	6.35157	24.2094	15.9767	28.2955	24.6321	19.3226	16.4765
5	19.8912	9.79005	10.0477	3.77842	26.695	19.5914	18.5788	45.3832	14.6865	10.7365	30.2161	18.8345	29.975	24.7761	25.6137	16.0602
10	21.7416	13.995	12.3423	7.08627	33.0993	22.8859	20.178	56.8278	11.3898	12.6455	36.4669	23.7428	34.1798	30.5725	39.6101	22.5199
15	28.2839	14.8505	11.7199	10.8176	39.3558	26.2752	22.9128	61.1684	15.7645	12.0961	36.8531	25.5657	39.5289	35.7743	58.8401	22.4884
20	29.8674	18.2545	10.7848	13.3255	44.9077	28.677	25.3067	66.0224	23.7801	14.336	44.2359	28.8772	43.7828	40.6126	62.8175	26.1753
25	34.1706	19.5383	14.4162	14.5683	47.7492	31.673	27.8089	69.8477	21.1091	14.6802	46.9699	37.5795	46.2899	41.4243	78.3711	27.4682
30	37.6748	20.5911	17.8532	17.0954	50.7273	33.9916	30.4498	80.2561	22.133	17.744	51.8907	36.1274	48.4505	37.5903	61.7484	33.9993
35	41.873	23.8632	17.5745	20.9649	54.7491	34.4968	28.6757	83.1065	23.0672	18.7089	52.959	41.249	50.768	24.2939	84.2608	38.9691
40	44.4982	25.5752	24.1018	26.0324	60.1491	37.073	31.5348	91.5958	23.6031	22.079	57.5082	43.7406	50.4385	19.4119	76.1359	34.2796
45	47.9464	25.107	23.642	25.318	61.6972	38.4666	31.6113	102.598	30.1388	24.0473	57.9828	44.453	48.8336	39.1677	84.4598	39.1488

## Sheet: raw data P3-P4 wt&heterozygous
integral	295.606	179.24	363.224	244.359	110.807	207.594	131.762	123.145	134.066	150.625	67.3176	87.1651	98.2896
capacitance (pF)	14.7803	8.96198	18.1612	12.218	5.54035	10.3797	6.58808	6.15725	6.70329	7.53123	3.36588	4.35826	4.91448
Sodium current densities
U [mV]
-80	-2.24691	-3.75364	-2.07723	-4.94968	-13.2392	-8.10475	-4.25389	-5.19388	-3.2044	-4.09761	-11.575	-13.6132	-4.69531
-75	-2.92552	-3.27829	-1.31049	-7.29868	-16.2571	-3.43217	-3.50254	-6.82448	-5.9702	-3.25843	-12.4098	-6.30757	-3.74302
-70	-2.40726	-2.67129	-2.4434	-8.84763	-10.7051	-5.2723	-3.39021	-6.99988	-7.86778	-4.32466	-7.66218	-14.5196	-5.06157
-65	-2.73675	-2.70476	-1.82394	-4.87602	-9.8261	-8.58164	-4.70016	-0.729222	-3.76979	-4.23039	-9.5963	-15.5291	-6.06778
-60	-2.41064	-4.49008	-1.9203	-5.47555	-6.12958	-8.12643	-4.10211	-11.9469	-7.70069	-3.38856	-10.4683	-18.317	-3.13461
-55	-2.14069	-3.11427	-2.643	-8.16626	-5.93826	-7.90243	-5.8363	-10.7548	-3.53259	-4.1142	-11.3106	-12.8492	-5.1511
-50	-25.5238	-3.34971	-2.97337	-5.9523	-11.631	-8.16255	-2.74739	-6.06115	-4.90505	-3.36731	-5.57952	-14.6917	-4.63019
-45	-29.4094	-36.5288	-69.1323	-5.77838	-10.1528	-11.4623	-4.76391	-7.82005	-8.33173	-3.18208	-11.774	-22.9633	-4.6363
-40	-30.563	-38.2282	-83.0961	-8.83331	-11.7718	-13.3048	-9.05651	-4.40781	-1.74839	-5.99172	-9.30069	-28.3623	-4.52439
-35	-33.5054	-42.205	-86.945	-12.5246	-10.0734	-13.3457	-19.0473	-9.48638	-8.48986	-10.2699	-7.9474	-23.3648	-5.07683
-30	-37.167	-43.0541	-87.8494	-17.728	-7.02303	-24.4323	-65.5669	-8.84486	-3.84116	-14.7161	-13.8255	-8.43915	-5.20808
-25	-39.4931	-43.2907	-84.2951	-17.2103	-10.0914	-19.6031	-94.0357	-1.75078	-15.467	-18.1783	-21.7937	-35.6174	-5.51737
-20	-42.0032	-42.6346	-78.6085	-20.8013	-7.26489	-19.5333	-98.5393	-5.21824	-19.9171	-19.0912	-19.9992	-26.4096	-5.71475
-15	-40.9146	-43.6042	-75.3736	-19.7557	-8.12223	-19.3286	-99.9525	-6.8732	-14.1498	-23.3043	-10.342	-19.3931	-8.4719
-10	-38.4931	-37.0856	-73.8993	-19.8867	-10.003	-10.3495	-93.9196	-8.02631	-21.5193	-20.421	-16.8396	-20.9097	-5.21011
-5	-37.8707	-37.3746	-69.581	-20.6602	-7.27211	-13.3168	-89.9541	-8.31865	-21.8505	-20.0518	-15.4848	-28.3577	-8.13718
0	-35.3254	-32.9637	-65.2586	-18.6529	-5.9166	-17.6402	-83.7604	-5.72658	-18.103	-17.454	-12.6282	-22.3392	-4.98832
5	-31.4912	-32.1469	-61.0161	-17.8446	-11.8585	-18.842	-74.0815	-6.76439	-19.0041	-15.5838	-7.89244	-11.8396	-7.3202
10	-28.496	-26.1817	-57.6228	-17.994	-1.54683	-16.4263	-67.4271	-6.67831	-14.554	-14.6225	-18.0918	-35.2962	-6.70264
15	-25.3046	-27.2429	-53.1655	-16.2159	-14.1128	-12.9893	-62.1053	-8.36413	-17.4481	-13.9068	-8.71689	-16.7659	-5.86634
20	-22.4062	-23.169	-47.6634	-11.9169	-0.776125	-13.4662	-51.2995	-2.98185	-18.0076	-5.14259	-11.2452	4.28841	-5.55094
25	-19.7905	-19.0918	-45.6	-13.0484	-4.36254	-14.6319	-46.8035	-5.99456	-11.6465	-17.6326	-15.7121	-6.14466	-5.11855
30	-16.9218	-16.8144	-43.0919	-9.40214	-3.41495	-4.51843	-41.0294	-5.38715	-10.5754	-7.77762	-10.3747	-13.8358	-3.6657
35	-12.7819	-15.0558	-40.9293	-13.517	-2.58107	-8.30947	-41.2837	-7.27598	-10.7678	-3.46292	-15.5843	-19.3954	-5.09108
40	-11.0661	-13.4948	-35.3886	-11.5711	-8.60596	-4.6509	-30.9794	-1.7589	-10.1353	-6.75853	-25.0232	-17.9338	-3.20176
45	-8.46464	-10.5557	-31.6471	-6.87922	-7.72154	-7.73624	-27.5649	-3.46096	-9.97271	-3.9469	-17.1872	-19.5216	-5.32813
Potassium current densities
U [mV]
-80	-0.376853	-0.540059	0.0605687	1.16222	-3.04403	0.114406	-0.131677	3.03707	-0.229738	0.305727	-3.24284	2.05472	-0.510227
-75	-0.728672	-0.20308	0.0302843	-0.331479	-7.34521	2.01113	0.582491	1.34313	-1.55521	0.475022	1.53749	7.05901	0.0991967
-70	-0.409329	0.166258	-0.00550627	-0.403095	-3.01154	0.547944	0.560861	0.496163	-2.79937	-0.348217	2.39759	2.9576	0.311834
-65	-0.354864	-0.218702	-0.316609	-0.780613	-0.262619	-3.72602	-1.03672	5.30675	-0.218549	-0.483985	-2.00839	-4.63144	-0.979758
-60	-0.247627	0.416203	-0.41228	-0.662958	4.75151	-2.35435	-0.58363	-3.43092	-3.51395	0.0965978	-3.06383	-1.83101	0.695394
-55	-0.287883	1.65812	-1.21826	-0.920775	6.76672	-4.10777	-1.76683	-4.80003	-0.2275	-0.248963	-5.66197	-0.845522	1.09981
-50	0.160349	0.424014	-1.51972	-1.62977	-5.55019	0.986299	-0.00683053	0.969589	-0.48782	-0.310374	3.01036	2.33924	-0.428835
-45	0.659662	1.65086	-0.324868	-1.1612	-3.03411	-0.651511	-0.730107	-1.79951	-1.72378	0.733612	-0.647676	-1.1461	-0.738125
-40	0.603844	2.86153	0.125267	-0.86246	-2.25888	-3.09859	0.0163174	4.2519	2.366	0.763156	4.49585	-8.09039	-0.922275
-35	1.1972	2.35216	-0.119073	-0.77959	-1.65784	8.80323	0.426148	-2.35008	-0.030582	0.830542	7.04422	-3.43715	-0.475635
-30	2.06491	3.02612	2.36769	-2.03184	-0.595631	-0.476892	2.24117	-1.85066	1.47241	1.95619	3.9997	4.35954	-1.08913
-25	3.18464	5.59642	5.84832	-0.939191	-0.634437	5.00977	3.26005	5.98888	4.75662	2.79503	-10.1355	-18.6267	-0.601284
-20	5.64603	9.39748	9.77909	1.7638	0.728294	2.76019	5.65908	6.37704	-0.0179017	5.05728	-3.79693	-9.17454	0.605354
-15	6.304	8.29672	12.0862	2.3889	0.90969	6.20561	9.0326	6.90568	9.84516	6.16301	0.525865	-4.10256	-0.0676572
-10	9.7454	12.4582	14.2288	4.36141	1.92407	14.8812	13.0789	9.49125	7.10994	9.57646	-2.92568	-6.91905	2.09025
-5	12.8438	16.3251	17.4066	5.22591	2.7029	15.4665	17.8451	13.385	14.3243	12.9249	2.95242	-6.41541	2.1045
0	15.7767	20.6891	22.089	9.74487	6.68189	16.6069	22.055	18.1664	17.2758	15.3567	2.82467	-2.52165	5.5428
5	20.5459	27.2908	26.2393	11.1792	12.7167	15.1666	29.0881	22.3598	21.1926	18.1913	9.74336	-0.734239	8.13209
10	24.2285	33.5384	31.9672	15.4066	24.6167	21.1615	35.6356	25.5041	33.1494	20.4489	7.12741	-3.03791	12.4647
15	27.219	38.5702	36.8368	16.3857	19.645	23.4821	40.3353	31.1072	34.5494	22.0343	28.9716	15.8251	13.5996
20	31.9669	45.0598	42.3657	23.0398	35.366	22.9823	45.5823	38.8193	41.5199	29.386	32.9594	28.3359	18.6251
25	32.8447	54.4556	47.4755	24.8476	39.7222	36.0764	52.0687	37.8107	45.4993	17.7079	37.7242	23.6826	21.1604
30	36.6894	56.6276	52.6851	29.5364	46.081	41.1632	54.8912	45.0299	49.5249	27.3823	45.032	20.7594	25.2178
35	39.033	64.9689	57.6951	31.3698	54.4858	42.4674	60.959	43.8897	55.8099	27.8962	48.3098	15.7781	28.7609
40	42.5827	67.7574	62.2027	34.4012	46.6803	46.3825	67.081	56.5878	62.0367	27.2784	47.8797	33.2392	31.4342
45	43.3939	70.172	66.7302	34.8841	56.6336	50.1399	65.4701	61.5218	64.6041	30.7745	66.7886	34.5895	32.1774

## Sheet: raw data P5-P6 ko
integral	83.3946	105.936	176.243	222.826	202.194	81.2607	104.065	88.7723	97.848	115.117	126.8	99.3127	91.2906	104.439
capacitance (pF)	4.16973	5.2968	8.81216	11.1413	10.1097	4.06304	5.20324	4.43862	4.8924	5.75587	6.33998	4.96564	4.56453	5.22194
Sodium current densities
U [mV]
-80	-6.88773	-7.0939	-2.97544	-3.01087	-3.29238	-5.61526	-5.14199	-8.64684	-4.90455	-6.26926	-4.17746	-8.57292	-5.59861	-4.61418
-75	-6.42008	-10.0957	-4.48642	-2.74519	-4.30032	-7.69375	-4.50969	-7.19706	-4.43545	-4.83507	-3.35884	-6.75241	-3.77695	-6.44875
-70	-5.55431	-6.28681	-4.40017	-2.18556	-2.80473	-4.67631	-5.74738	-9.13123	-4.1728	-6.03211	-4.12541	-7.40388	-7.87376	-3.60402
-65	-7.28104	-6.49448	-3.5451	-4.25578	-4.95217	-5.22762	-5.79927	-9.04674	-4.37311	-3.96726	-4.33913	-2.84556	-5.89327	-4.74249
-60	-6.9357	-5.67795	-4.86317	-2.32333	-3.7652	-7.09691	-6.22593	-7.66455	-4.18915	-4.6787	-3.2508	-6.90546	-5.35324	-4.81717
-55	-6.27618	-7.22606	-3.39134	-3.19352	-3.68705	-5.14886	-7.07155	-4.32793	-5.83558	-5.73415	-4.5639	-6.06468	-5.41567	-3.8635
-50	-5.75816	-5.89978	-3.64099	-2.83225	-4.46007	-5.19931	-4.85947	-8.47674	-5.74973	-3.83174	-2.40853	-8.92232	-3.81748	-3.22773
-45	-5.40323	-8.24554	-3.11955	-4.58204	-2.051	-5.90199	-5.71471	-10.9865	-5.93983	-5.26854	-2.45663	-12.1384	-5.71362	-6.67759
-40	-5.28811	-6.14994	-3.58879	-4.74091	-2.75033	-6.68835	-1.32417	-7.42912	-4.68482	-4.29475	-3.36515	-24.3785	-5.01476	-4.32598
-35	-8.00052	-8.22666	-11.7145	-7.59515	-3.58369	-11.1788	-4.06573	-7.23649	-4.32712	-5.80104	-5.28866	-23.6113	-4.7891	-5.17815
-30	-5.87568	-5.475	-11.1505	-9.44099	-4.72269	-15.006	-6.02989	-14.3581	-7.05789	-4.3599	-5.73267	-26.9744	-1.98487	-8.9708
-25	-6.14908	-5.66851	-10.8418	-12.902	-5.02883	-18.7569	-1.82098	-9.08617	-5.65265	-2.86577	-13.0079	-29.9891	-6.78164	-9.94074
-20	-10.5906	-4.18177	-9.4137	-15.5018	-4.55404	-21.0397	-3.82646	-4.22204	-7.04664	-5.40318	-14.896	-26.7589	-9.09185	-6.78483
-15	-12.3605	0.136875	-12.1049	-15.9622	-6.23263	-26.666	-6.48346	-5.18067	-7.66699	-7.7434	-15.224	-26.4991	-15.1856	-10.3055
-10	-10.9168	-5.23429	-10.3879	-13.7753	-5.11044	-21.7227	-7.84126	-4.75148	-7.29908	-6.47774	-15.6239	-20.2633	-8.33383	-8.55141
-5	-15.3631	0.991164	-9.92776	-16.4738	-4.27263	-20.0417	-7.80187	-10.697	-6.9005	-6.6202	-16.646	-19.5745	-8.85524	-2.2348
0	-12.9793	-5.50332	-7.39263	-12.3558	-3.93187	-23.3298	-12.8506	-6.96614	-5.94085	-4.47717	-17.6736	-16.295	-10.713	-12.6505
5	-12.7778	-10.091	-7.25248	-13.2516	-2.416	-17.4648	-5.6311	-5.72363	-6.99452	-6.73661	-16.1136	-15.5015	-7.95044	-8.26512
10	-14.1256	-6.89095	-7.30695	-11.4282	-2.98525	-16.3092	-4.91905	-0.680392	-5.37466	-7.25607	-15.0978	-6.77657	-19.473	-8.29863
15	-8.35545	-2.24664	-4.87054	-10.6796	-4.48431	-17.7072	-7.79706	-4.29751	-5.67002	-4.69173	-12.8321	-9.08746	-7.53966	-5.71339
20	-7.94296	2.18528	-4.20555	-8.12382	-2.21668	-9.24432	-6.18268	-10.1451	-5.54227	-4.25218	-13.1925	-6.18148	-4.23154	-7.59391
25	-11.3317	-8.62313	-4.41776	-8.96483	-2.43083	-9.29846	-7.7567	-4.36848	-5.10077	-6.07033	-11.8581	-9.05725	-11.7471	-2.61684
30	-6.47764	-7.00894	-4.20782	-7.02251	-7.93693	-7.74421	-6.66123	-4.70417	-4.3772	-5.30589	-11.3526	-4.54725	-5.30613	-6.69291
35	-8.75836	-4.61599	-2.28094	-5.29291	-2.79929	-4.67138	-7.63658	-15.0576	-3.19577	-3.91948	-9.34625	-1.89502	-17.0094	-7.23485
40	-6.91172	-5.08325	-3.3902	-4.22841	-6.64461	-3.34725	-4.87773	-5.29557	-4.94032	-3.85346	-8.16012	-3.64505	-8.8881	-2.63599
45	-5.7126	-7.53757	-3.02537	-1.79692	-5.61293	-2.79471	-7.70962	-5.01395	-1.56672	-5.17385	-6.48504	-4.34587	-11.7219	-5.05463
Potassium current densities
U [mV]
-80	-0.44847	-0.051918	0.281146	-0.46359	-0.140706	0.185822	0.19459	-4.2057	0.0495667	-2.04096	-0.529182	-1.60352	-0.914662	0.0813873
-75	-0.46166	-4.52632	0.743291	-0.0890829	-1.35464	-0.772821	-0.690435	0.980035	-0.547277	-0.615025	-0.288645	-0.957078	0.031219	-1.12745
-70	-0.242222	2.65726	0.25845	0.421853	-0.0672621	0.359952	-0.453083	-3.02572	0.516618	-0.850437	-0.451106	-0.467211	-0.974361	0.240811
-65	-0.863365	0.122716	-0.245967	-1.63805	-1.30864	0.343339	-2.05641	-1.93641	-0.260608	-0.235846	-0.838331	2.79018	-1.48865	0.213043
-60	-0.275797	0.974645	0.0774498	0.649834	-0.992364	-0.705753	-1.68741	-3.56023	0.0465007	-0.255392	-0.476342	0.217998	-0.0492931	-0.159423
-55	0.304576	-1.5599	0.336183	-0.562995	-0.534882	0.101525	-2.62529	0.239376	-0.800221	-0.734468	-0.628945	0.118817	-1.73293	-0.254694
-50	0.276996	2.24192	0.275472	-0.612809	-2.09428	0.305806	-0.565993	-1.61255	-0.762918	-0.11814	0.386831	1.74046	0.280971	0.427044
-45	-0.188262	2.16404	0.359163	-0.857619	0.745076	-0.82143	-0.477587	-2.39827	-0.47165	-0.347037	0.623819	1.12171	0.056961	-1.9576
-40	-0.17627	7.01366	-0.0025533	1.00572	-0.180767	0.778974	2.30625	1.92177	-0.314774	-0.164615	1.04653	-2.53492	0.775546	-0.095271
-35	-0.546798	8.65144	0.995216	1.39391	0.684986	1.31921	0.355067	-0.506915	0.293823	0.1872	1.21846	-0.257268	1.03077	0.321241
-30	0.907732	10.6928	3.54652	2.90652	0.369447	2.42183	2.09869	-4.19951	1.91215	-0.544227	2.9941	7.35052	13.7407	2.16969
-25	-0.304576	15.4669	4.89778	3.80229	3.39649	4.84182	10.1427	-1.27179	4.06498	3.85172	3.09623	3.02428	12.8316	-0.870366
-20	1.02764	21.2581	8.36373	5.57968	3.4321	10.5832	6.94519	7.47925	7.84635	4.09104	5.41879	-1.23851	3.14874	3.0707
-15	2.43421	30.6128	10.2722	8.2515	6.56102	15.4484	4.85851	5.81488	10.1075	5.30806	7.43102	9.11867	-0.708726	5.32177
-10	3.95709	27.4906	14.5339	10.97	12.0127	23.3477	7.54674	10.4864	14.3227	8.49438	9.28946	9.43283	7.40767	6.53492
-5	3.76763	30.7804	19.5514	14.0302	12.8735	28.3636	10.9523	5.34795	17.9845	8.98518	11.4314	7.6828	8.21553	10.7187
0	6.5256	25.0387	21.1557	17.1472	14.6859	33.8521	9.23366	11.8145	19.7659	14.6559	14.4634	11.8973	8.485	8.54423
5	9.43466	32.2152	25.4577	19.0788	18.8675	35.311	16.7549	12.2059	24.1349	14.8696	18.4673	10.5007	14.5305	10.0959
10	12.984	24.0806	28.6329	21.2141	21.5501	40.8728	22.8473	25.9338	27.4303	15.2775	22.9957	21.2858	14.5968	11.3909
15	18.434	31.7526	32.5326	23.6606	22.1067	43.7462	23.075	26.2216	29.1983	19.4332	27.8972	19.1305	21.0547	12.6529
20	21.7388	29.4045	35.3997	22.6371	23.9236	47.1778	27.7558	25.6775	31.4064	19.0953	31.0182	23.0368	23.8869	13.7224
25	23.0339	28.3591	37.7498	25.4667	26.3447	51.7347	30.0572	32.9573	31.9572	20.1425	36.243	27.4809	17.0335	14.5027
30	30.791	18.2327	37.9768	26.0811	24.6887	50.1331	34.0192	32.5513	33.0559	23.5164	39.4934	28.3383	24.5381	15.7523
35	34.8296	17.6073	37.8979	28.4639	29.0444	51.8356	35.9233	25.8887	33.0451	23.804	41.9836	35.3197	25.3323	16.2195
40	43.1934	11.2591	37.4378	30.362	30.3906	51.7489	40.3945	38.1431	33.5485	25.5452	43.8061	35.2029	20.1154	16.187
45	45.3722	14.3341	36.9356	31.3576	26.5005	55.1398	38.0984	40.9244	35.3257	23.4569	48.2868	42.2378	60.4225	14.3002

## Sheet: raw data P5-P6 wt&heterozygous
integral	213.197	276.926	193.091	106.887	343.879	297.05	293.748	173.741	82.1829	133.289	159.336	114.236
capacitance (pF)	10.6599	13.8463	9.65453	5.34435	17.194	14.8525	14.6874	8.68706	4.10915	6.66444	7.96682	5.71182
Sodium current densities
U [mV]
-80	-3.3068	-2.79642	-2.83804	-5.13065	-2.34617	-2.25383	-2.43235	-2.31666	-4.71023	-3.48792	-3.17065	-5.27678
-75	-4.45785	-3.29474	-3.15085	-7.80825	-2.05363	-6.22791	-5.75493	-4.99018	-6.14118	-3.5967	-4.1221	-3.72736
-70	-2.73643	-2.7538	-3.4533	-6.78474	-2.34443	-5.13382	-4.70981	-3.19728	-5.43544	-4.75659	-3.75809	-6.05499
-65	-3.40717	-3.23408	-3.0395	-8.90473	-2.39968	-4.87292	-4.23322	-3.07929	-6.52934	-3.02051	-5.53922	-5.96833
-60	-3.8509	-3.28174	-4.57661	-10.8975	-1.62092	-3.58862	-1.61873	-7.65506	-4.79053	-5.06945	-9.97449	-7.40307
-55	-4.25053	-2.33564	-3.11874	-95.6431	-2.25079	-44.7433	-6.40685	-7.41332	-7.54902	-3.75426	-7.00279	-6.45679
-50	-2.63043	-2.98636	-3.47919	-100.815	-2.41538	-58.2293	-2.52938	-6.01469	-6.9321	-4.15414	-4.25703	-4.05387
-45	-3.44564	-4.19751	-4.54605	-94.3988	-23.4094	-69.2022	-5.37705	-5.46215	-5.63012	-3.04077	-3.75181	-5.61905
-40	-20.99	-2.79642	-15.2483	-92.8701	-32.1846	-80.6161	-4.51237	-6.35716	-6.02315	-2.77593	-5.91767	-3.51202
-35	-26.3362	-3.70857	-19.7135	-86.7776	-54.1324	-93.8328	-5.37365	-9.65804	-8.91913	-4.15114	-10.4389	-5.06931
-30	-29.8841	-3.54246	-20.5442	-79.5962	-67.8744	-95.9654	-5.87918	-8.34574	-10.0544	-8.66915	-13.0033	-30.956
-25	-30.6918	-2.86503	-22.3035	-77.2143	-72.7674	-103.54	-6.37621	-11.9287	-11.8005	-9.93182	-15.7284	-38.556
-20	-30.8447	-2.95747	-23.1922	-70.2069	-70.99	-99.485	-9.25622	-15.572	-11.7153	-12.4324	-12.0588	-40.1308
-15	-33.1374	-3.57641	-23.7329	-68.143	-69.2691	-96.5242	-8.19749	-14.9072	-9.67111	-15.4154	-16.285	-41.0036
-10	-30.8203	-3.76129	-23.5698	-59.8707	-66.0674	-92.9255	-6.76089	-13.7906	-10.0118	-12.9523	-16.7382	-41.0605
-5	-29.8015	-3.77285	-20.3536	-52.2926	-64.0463	-85.25	-8.01026	-16.3318	-10.6372	-12.3986	-10.9002	-37.6605
0	-27.93	-4.25168	-20.4821	-52.3955	-58.278	-79.4783	-7.89962	-16.5879	-7.82158	-10.9567	-10.2488	-36.2757
5	-26.0988	-4.45318	-19.3904	-46.4322	-55.523	-72.8885	-7.44175	-15.6583	-9.89622	-10.2657	-12.4906	-32.9886
10	-21.686	-4.00468	-15.1737	-39.9132	-50.2328	-64.0398	-7.98813	-11.9287	-6.59748	-8.95424	-7.99503	-29.2192
15	-19.0884	-4.84389	-16.3607	-36.5096	-47.6028	-58.1502	-5.41109	-14.8583	-6.91141	-10.2012	-7.40572	-25.8394
20	-18.8811	-3.60024	-13.6273	-32.2584	-42.095	-49.9529	-5.71748	-12.2625	-9.88527	-8.02543	-14.8974	-24.3635
25	-14.7094	-3.80246	-12.4558	-29.3637	-38.4368	-42.9642	-5.51493	-10.1789	-11.8808	-10.8561	-3.92377	-23.3813
30	-10.8585	-2.70831	-11.3051	-23.7017	-36.2901	-35.8408	-5.43833	-5.84778	-18.2191	-5.28102	-3.99971	-19.2417
35	-9.87724	-2.78125	-10.1134	-18.964	-30.844	-30.6043	-5.23748	-6.57875	0.616917	-7.05836	-8.39984	-18.0608
40	-5.38562	-4.13107	-7.23235	-18.3128	-26.0382	-25.3661	-3.5047	-5.97152	-6.54516	-2.3783	-2.20853	-16.4702
45	-3.3659	-2.63103	-6.28668	-16.2864	-23.9764	-19.1281	-5.53365	-7.53419	-4.27096	-4.16089	-6.59422	-15.0346
Potassium current densities
U [mV]
-80	-0.284244	-0.0566939	-0.520222	-0.52766	-0.373969	-0.0403973	1.00767	3.73688	-0.146016	-0.196566	0.39131	-1.62733
-75	-0.676369	-0.380607	-0.0240819	-1.21624	-0.470805	-0.349268	-2.33703	2.48933	-1.22897	-0.145924	-0.219033	-0.51516
-70	0.894008	-0.424301	-0.479826	-1.40148	-0.261138	-0.105201	-1.34639	0.545351	0.552426	-0.0585196	-0.798625	-2.37971
-65	0.120077	-0.486412	-0.585476	-1.65128	-0.664768	-0.295405	-1.48341	0.545351	-1.59157	-0.339113	-1.57152	-2.34733
-60	-0.132272	-0.688632	0.0313324	-0.651155	-0.162848	-0.111934	0.640004	-0.846086	-0.0133848	0.999709	-5.98953	-3.87355
-55	-0.279553	-0.159971	-0.312806	-0.580987	-0.621148	-0.230601	-3.96513	-4.01603	-0.671673	0.0483912	-3.59679	-1.53979
-50	0.714831	-0.24447	-0.300895	-1.35283	-0.676691	-0.406498	-0.371917	-2.5066	-0.663155	-0.794141	0.278028	-0.569871
-45	-0.0942789	-0.625799	-0.888184	-1.48381	-0.347506	-0.861808	-2.5515	-1.0907	0.291423	0.0581445	1.21567	-2.1403
-40	0.770179	-0.367607	-1.17976	-2.2753	-0.51995	-0.186837	0.148086	-1.81736	-0.411278	2.16973	-0.0982199	-0.309446
-35	0.864458	-0.898435	-1.03345	1.90388	0.0183204	0.202828	-0.336172	-2.10658	0.451432	2.09057	-0.428339	-1.9766
-30	1.16653	-0.535522	-0.462477	5.46933	0.926197	1.95927	0.177022	5.12112	1.36829	5.19699	1.57591	-0.112924
-25	2.48549	-0.139026	-0.0870058	8.87667	2.31331	4.77109	2.12086	0.864792	3.62302	6.34787	3.40067	0.692861
-20	3.34807	-0.263608	0.986065	17.4343	3.04031	8.71824	4.44598	4.5844	7.11949	8.94862	8.46793	-0.796156
-15	5.45176	0.0675271	3.34066	22.9298	4.31023	12.7125	8.72941	10.6221	10.807	11.7058	7.48573	1.20627
-10	9.61973	1.02518	6.56919	34.6815	6.82245	17.8548	14.0903	14.6554	15.6736	17.0322	10.5246	1.57305
-5	15.6817	1.46357	13.4224	44.3132	8.32821	24.1037	16.6197	18.1966	18.8579	20.9204	17.8296	2.21208
0	25.5327	3.4121	20.1631	50.4355	11.8114	30.1574	23.2103	27.6187	22.6264	24.6529	14.974	3.02355
5	35.6646	6.36777	29.1601	67.547	15.1149	35.2374	27.6095	31.6807	24.5556	27.4262	17.3058	3.71685
10	47.3177	8.61169	39.8756	77.6568	19.5263	40.6447	32.87	41.6381	26.3528	31.4554	23.3343	5.86109
15	58.1682	12.5557	50.1088	94.1546	23.5141	46.3618	38.0096	45.9404	28.8625	34.1334	21.2054	7.49061
20	71.9414	16.5033	59.2532	105.474	27.2695	51.2953	44.6939	52.8257	28.714	36.6936	17.5258	9.79373
25	84.4209	20.5351	65.9825	116.653	29.8896	54.7694	44.2658	66.6926	31.3198	38.1371	24.4112	11.0617
30	96.3615	23.9374	75.4834	129.876	32.9089	60.1827	50.6122	72.5763	16.1737	41.7417	27.5656	13.7644
35	109.795	27.1957	80.7349	137.781	36.7583	62.1226	52.9867	85.5367	29.8718	41.7462	24.8867	15.4986
40	123.81	31.9522	91.4542	148.369	40.0053	65.3561	57.0437	94.3156	29.7726	42.3888	24.4991	16.8256
45	137.36	37.7707	97.1937	160.365	44.062	69.4656	58.8071	95.2062	31.6428	42.1712	24.2537	17.5167
