# Supplementary material for: Deficiency of Thyroid Hormone Reduces Voltage-Gated Na+ Currents as Well as Expression of Na+/K+-ATPase in the Mouse Hippocampus
Source: Int J Mol Sci. 2022 Apr 8;23(8):4133. doi: 10.3390/ijms23084133 (PMC9031557; doi:10.3390/ijms23084133)
Supplement: Supplementary file 1 [file ijms-23-04133-s001.zip › Sundaram et al 2022 - data for figure 3.xlsx]

## Sheet: Blotting raw data
			Antibody used:														Final values subjected for statistics
				Pax8-/-	Pax8+/-	Pax8+/+	Pax8-/-	Pax8+/-	Pax8+/+	Pax8-/-	Pax8+/-	Pax8+/+	Pax8-/-	Pax8+/-	Pax8+/+		Na+/K+-ATPase α1	Pax8-/-	Pax8+/-	Pax8+/+
			Na+/K+-ATPase α1	1580.82	4019.48	3091.94	2847.82	3286.08	1526.28	2355.23	3502.41	3970.82	5532.4	8285.93	6996.37		Blot 1	18.1587	41.4769	35.1045
			β tubulin	8705.59	9690.88	8807.81	8797.23	8067.81	6076.03	8239.57	8555.81	8555.81	12673.1	11006.5	13313.7		Blot 2	32.3718	40.7308	25.1197
			Normalized	0.181587	0.414769	0.351045	0.323718	0.407308	0.251197	0.285844	0.40936	0.464108	0.436547	0.752819	0.525502		Blot 3	28.5844	40.936	46.4108
			% (*100)	18.1587	41.4769	35.1045	32.3718	40.7308	25.1197	28.5844	40.936	46.4108	43.6547	75.2819	52.5502		Blot 4	43.6547	75.2819	52.5502
																	Na+/K+-ATPase α2
																	Blot 1	116.819	98.2373	117.838
				Pax8-/-	Pax8+/-	Pax8+/+	Pax8-/-	Pax8+/-	Pax8+/+	Pax8-/-	Pax8+/-	Pax8+/+	Pax8-/-	Pax8+/-	Pax8+/+		Blot 2	102.87	81.3561	85.3049
			Na+/K+-ATPase α2	11450	17026.9	14188.6	10305	12394.4	12076.4	9591.97	13682.4	15710.1	7376.28	10832.6	9206.2		Blot 3	75.6878	124.312	118
			β tubulin	9801.52	17332.4	12040.8	10017.5	15234.7	14156.7	12673.1	11006.5	13313.7	5198.84	10682.6	9484.23		Blot 4	141.883	101.404	97.0685
			Normalized	1.16819	0.982373	1.17838	1.0287	0.813561	0.853049	0.756878	1.24312	1.18	1.41883	1.01404	0.970685		Na+/K+-ATPases α3
			% (*100)	116.819	98.2373	117.838	102.87	81.3561	85.3049	75.6878	124.312	118	141.883	101.404	97.0685		Blot 1	39.1662	72.8946	87.5147
																	Blot 2		81.0439	87.0418
																	Blot 3	70.8894	94.6731	98.054
				Pax8-/-	Pax8+/-	Pax8+/+	Pax8+/-	Pax8+/+	Pax8-/-	Pax8+/-	Pax8+/+	Pax8-/-	Pax8+/-	Pax8+/+			Blot 4	49.0193	63.7621	65.247
			Na+/K+-ATPases α3	3409.65	7064.12	7708.12	6538.47	5288.69	5840.98	8100.05	8389.32	3774.01	5850.4	7074.28			Na+/K+-ATPases β1
			β tubulin	8705.59	9690.88	8807.81	8067.81	6076.03	8239.57	8555.81	8555.81	7699.03	9175.35	10842.3			Blot 1	75.6909	48.8205	62.5286
			Normalized	0.391662	0.728946	0.875147	0.810439	0.870418	0.708894	0.946731	0.98054	0.490193	0.637621	0.65247			Blot 2	85.3216	29.1088	41.8067
			% (*100)	39.1662	72.8946	87.5147	81.0439	87.0418	70.8894	94.6731	98.054	49.0193	63.7621	65.247			Blot 3	56.1431	77.5358	111.606
																	Blot 4	168.234	102.611	130.207
																	Na+/K+-ATPases β1
				Pax8-/-	Pax8+/-	Pax8+/+	Pax8-/-	Pax8+/-	Pax8+/+	Pax8-/-	Pax8+/-	Pax8+/+	Pax8-/-	Pax8+/-	Pax8+/+		Blot 1	71.2475	103.542	84.6755
			Na+/K+-ATPases β1	7418.86	8461.76	7528.93	8547.12	4434.64	5918.47	7115.05	8534	14858.9	8746.2	10961.6	12349.1		Blot 2	52.2622	154.825	109.815
			β tubulin	9801.52	17332.4	12040.8	10017.5	15234.7	14156.7	12673.1	11006.5	13313.7	5198.84	10682.6	9484.23		Blot 3	70.1322	162.86	110.596
			Normalized	0.756909	0.488205	0.625286	0.853216	0.291088	0.418067	0.561431	0.775358	1.11606	1.68234	1.02611	1.30207		Blot 4	58.4646		132.97
			% (*100)	75.6909	48.8205	62.5286	85.3216	29.1088	41.8067	56.1431	77.5358	111.606	168.234	102.611	130.207
				Pax8-/-	Pax8+/-	Pax8+/+	Pax8-/-	Pax8+/-	Pax8+/+	Pax8-/-	Pax8+/-	Pax8+/+	Pax8-/-	Pax8+/+
			Na+/K+-ATPases β1	6202.52	10034.1	7458.05	4597.62	12491	6672.4	5778.59	13934	9462.42	4501.2	14417
			β tubulin	8705.59	9690.88	8807.81	8797.23	8067.81	6076.03	8239.57	8555.81	8555.81	7699.03	10842.3
			Normalized	0.712475	1.03542	0.846755	0.522622	1.54825	1.09815	0.701322	1.6286	1.10596	0.584646	1.3297
			% (*100)	71.2475	103.542	84.6755	52.2622	154.825	109.815	70.1322	162.86	110.596	58.4646	132.97
